# Supplementary material for: Inherent constraints on a polyfunctional tissue lead to a reproduction-immunity tradeoff
Source: BMC Biol. 2022 Jun 2;20:127. doi: 10.1186/s12915-022-01328-w (PMC9161490; doi:10.1186/s12915-022-01328-w)
Supplement: Supplementary file 4 — Additional file 4. Differentially expressed genes upon infection in virgins. padj = P-value adjusted for multiple testing. fc = log fold-change between the two treatments. Pct. 1 = percentage of cells in Virgin-Infected (VI) expressing the gene. Pct. 2 = percentage of cells in Virgin-Uninfected (VU) expressing the gene. [file 12915_2022_1328_MOESM4_ESM.xlsx]

## Sheet: Sheet1
Differentially expressed genes upon infection in virgins. padj 1= P-value adjusted for multiple testing for replicate 1. padj 2 = P-value adjusted for multiple testing for replicate 2. fc1 = log fold-change between the two treatments of replicate 1. fc2 = log fold-change between the two treatments of replicate 2. fc = log average fold-change between the two treatments. Pct. 1 = percentage of cell…
Upregulated in Virgin infected (VI)												Downregulated in Virgin infected (VI)
Flybase ID	fc	fc1	fc2	padj 1	padj 2	pct1	pct2	cluster	gene			Flybase ID	fc	fc1	fc2	padj 1	padj 2	pct1	pct2	cluster	gene
FBgn0041581	3.35614	3.74104	2.97123	0	0	0.9105	0.025	0	AttB			FBgn0013681	-0.272116	-0.292775	-0.251457	1.28e-06	1.15e-07	0.9525	0.9555	3	mt:ND3
FBgn0041581	3.26019	3.35973	3.16065	1.31e-26	5.72e-28	0.895	0.0435	12	AttB			FBgn0267385	-0.285728	-0.309025	-0.26243	3.91e-05	1.67e-05	0.7035	0.7455	3	PyK
FBgn0264541	3.21424	3.08336	3.34511	3.41e-10	5.98e-12	0.856	0.013	11	CG43920			FBgn0003261	-0.291387	-0.297704	-0.28507	0.0384957	4.23e-10	0.7405	0.7925	3	Rm62
FBgn0041581	3.20529	3.46835	2.94223	1.2e-99	1.36e-111	0.9025	0.0355	8	AttB			FBgn0013679	-0.29194	-0.29609	-0.28779	2.2e-09	1.34e-12	0.98	0.985	3	mt:ND1
FBgn0041581	3.20226	3.61088	2.79364	5.23e-06	1.53e-17	0.8755	0.0455	13	AttB			FBgn0038038	-0.296961	-0.316191	-0.277731	0.0297735	0.000238963	0.223	0.329	3	Sccpdh2
FBgn0041581	3.16232	3.31248	3.01216	5.6e-292	2.02e-207	0.862	0.0205	1	AttB			FBgn0036825	-0.306314	-0.357874	-0.254754	3.48e-32	1.17e-20	0.996	0.9885	2	RpL26
FBgn0041581	3.12612	3.50177	2.75048	6.22e-126	3.33e-154	0.918	0.043	5	AttB			FBgn0017581	-0.309223	-0.356016	-0.262431	1.5e-31	5.56e-16	0.9205	0.938	3	Lk6
FBgn0012042	3.09971	3.09813	3.10128	3.72e-12	1.26e-10	0.864	0	11	AttA			FBgn0015577	-0.314353	-0.299555	-0.32915	0.00732371	5.62e-05	0.1385	0.247	3	a-Est9
FBgn0041581	3.09264	3.38146	2.80382	1.31e-120	5.58e-157	0.916	0.0465	4	AttB			FBgn0286516	-0.325562	-0.327582	-0.323542	3.46e-13	5.52e-15	0.881	0.8955	3	aqz
FBgn0264541	3.07912	3.39201	2.76623	0	0	0.8475	0.024	0	CG43920			FBgn0026718	-0.329042	-0.393657	-0.264427	8.18e-07	9.36e-09	0.069	0.187	3	Agpat2
FBgn0012042	3.06678	3.36257	2.771	0	0	0.8055	0.014	0	AttA			FBgn0028429	-0.329467	-0.386801	-0.272133	0.0228158	3.25e-06	0.1645	0.2755	3	I-2
FBgn0041581	3.02563	3.38989	2.66138	2.65e-12	1.75e-10	0.888	0.0395	11	AttB			FBgn0015575	-0.332206	-0.393185	-0.271227	1.84e-07	2.3e-06	0.1665	0.301	3	a-Est7
FBgn0012042	2.97651	3.15444	2.79859	8.76e-05	0.000200962	0.7905	0	18	AttA			FBgn0266410	-0.333201	-0.315201	-0.351201	0.00333867	7.04e-13	0.661	0.734	3	CG45050
FBgn0041581	2.94042	3.074	2.80684	2.9e-38	3.77e-28	0.9	0.0215	10	AttB			FBgn0002622	-0.334494	-0.404996	-0.263991	1.72e-28	3.47e-18	0.984	0.965	2	RpS3
FBgn0012042	2.93683	3.01083	2.86283	8.19e-90	5.39e-107	0.8455	0.0145	8	AttA			FBgn0010408	-0.337801	-0.397323	-0.278278	7.02e-38	2.7e-24	0.9895	0.9865	2	RpS9
FBgn0264541	2.92628	2.99463	2.85793	9.45e-260	2.5e-184	0.7905	0.0145	1	CG43920			FBgn0026593	-0.340726	-0.417045	-0.264406	2.21e-06	3.91e-07	0.1565	0.2895	3	CG5707
FBgn0264541	2.91604	3.00106	2.83102	4.65e-23	1.36e-23	0.822	0.0405	12	CG43920			FBgn0003517	-0.341364	-0.42633	-0.256398	9.87e-38	3.7e-18	0.982	0.969	2	sta
FBgn0012042	2.89188	3.28428	2.49948	6.86e-236	1.55e-187	0.909	0.041	2	AttA			FBgn0028490	-0.34253	-0.407746	-0.277314	2.23e-05	1.38e-06	0.51	0.603	3	CG31705
FBgn0264541	2.88393	3.10561	2.66225	1.23e-111	1.44e-133	0.8475	0.0325	5	CG43920			FBgn0001942	-0.343315	-0.343319	-0.34331	1.12e-06	3.95e-10	0.8755	0.841	2	eIF4A
FBgn0012042	2.87038	2.92443	2.81633	7.69e-22	1.87e-27	0.81	0.0185	12	AttA			FBgn0037443	-0.344314	-0.345821	-0.342807	0.0203932	6.94e-08	0.421	0.537	3	Dmtn
FBgn0012042	2.85116	2.99902	2.7033	1.32e-103	5.13e-134	0.824	0.022	4	AttA			FBgn0038237	-0.3458	-0.404821	-0.286778	4.03e-05	1.68e-08	0.555	0.6535	3	Pde6
FBgn0012042	2.83484	2.96811	2.70156	2.96e-241	4.11e-168	0.7365	0.0085	1	AttA			FBgn0027525	-0.353238	-0.391333	-0.315143	8.65e-07	6.59e-05	0.518	0.6035	3	LTV1
FBgn0012042	2.83039	3.05968	2.6011	2.89e-110	6.42e-125	0.8275	0.0255	5	AttA			FBgn0013681	-0.35361	-0.41145	-0.29577	0.00594889	5.24e-05	0.8505	0.855	4	mt:ND3
FBgn0012042	2.82493	2.92062	2.72924	4.84e-170	2.05e-106	0.853	0.023	6	AttA			FBgn0034968	-0.360855	-0.429875	-0.291835	7.85e-25	7.66e-16	0.9605	0.931	2	RpL12
FBgn0264541	2.812	2.98795	2.63606	1.09e-88	1.12e-92	0.8215	0.0305	8	CG43920			FBgn0027657	-0.36256	-0.452106	-0.273014	3.23e-06	0.0357881	0.645	0.701	3	glob1
FBgn0041581	2.81073	2.80795	2.81351	9.55e-122	1.69e-114	0.813	0.012	7	AttB			FBgn0025595	-0.365332	-0.380769	-0.349895	0.0125691	6.72e-10	0.329	0.469	3	AkhR
FBgn0264541	2.8098	2.7175	2.90211	4.04e-30	5.18e-25	0.791	0.004	10	CG43920			FBgn0000559	-0.36858	-0.410637	-0.326524	2.42e-31	8.82e-20	0.986	0.983	2	eEF2
FBgn0264541	2.8089	2.97608	2.64172	3.09e-99	4.99e-137	0.824	0.028	4	CG43920			FBgn0267336	-0.379546	-0.357678	-0.401415	3.37e-06	1.8e-12	0.7885	0.84	3	Glut4EF
FBgn0000277	2.80516	2.98708	2.62323	9.32e-220	7.1e-167	0.8905	0.0235	3	CecA2			FBgn0010488	-0.388631	-0.362939	-0.414323	0.000208146	1.01e-11	0.566	0.66	3	NAT1
FBgn0264541	2.7995	2.80357	2.79543	6.99e-07	5.14e-12	0.8815	0.049	15	CG43920			FBgn0050015	-0.38935	-0.430907	-0.347794	0.000257335	3.35e-05	0.5115	0.605	3	CG30015
FBgn0264541	2.77946	2.86987	2.68906	1.01e-171	1.22e-104	0.8675	0.039	6	CG43920			FBgn0034198	-0.391233	-0.457827	-0.324639	8.6e-07	4.62e-07	0.551	0.645	3	CG11400
FBgn0012042	2.718	2.99672	2.43929	7.32e-15	2.1e-15	0.8915	0.0325	14	AttA			FBgn0265523	-0.395375	-0.363525	-0.427224	3.96e-09	7.92e-24	0.788	0.844	3	Smr
FBgn0043578	2.67354	2.99787	2.34921	0	0	0.788	0.0415	0	PGRP-SB1			FBgn0029996	-0.397471	-0.506727	-0.288216	2.19e-05	0.000376923	0.355	0.4595	3	UbcE2H
FBgn0043578	2.59905	2.76873	2.42936	4.75e-232	1.73e-156	0.742	0.026	1	PGRP-SB1			FBgn0053138	-0.403259	-0.500384	-0.306134	0.000162332	0.00373125	0.6225	0.673	3	AGBE
FBgn0012042	2.58097	2.75174	2.4102	5.83e-31	6.68e-22	0.7865	0.017	10	AttA			FBgn0013679	-0.404859	-0.41756	-0.392157	8.26e-05	3.39e-14	0.9	0.8925	5	mt:ND1
FBgn0043578	2.53754	2.70582	2.36925	3.75e-81	1.58e-92	0.821	0.0545	8	PGRP-SB1			FBgn0026428	-0.405755	-0.357157	-0.454353	0.00117405	2.61e-17	0.6415	0.727	3	HDAC6
FBgn0041581	2.51122	2.26763	2.75481	2.24e-48	2.48e-36	0.8285	0.025	9	AttB			FBgn0027506	-0.406524	-0.496655	-0.316393	2.29e-06	1.56e-08	0.462	0.586	3	EDTP
FBgn0264541	2.49953	2.45222	2.54685	7.9e-101	5.96e-108	0.755	0.015	7	CG43920			FBgn0013684	-0.408631	-0.446922	-0.37034	2.36e-14	7.3e-21	0.948	0.9355	2	mt:ND5
FBgn0000277	2.41878	2.61357	2.224	0	1.13e-160	0.4915	0.0025	0	CecA2			FBgn0030828	-0.410264	-0.493292	-0.327235	5.8e-09	1.24e-06	0.4645	0.5815	3	CG5162
FBgn0012042	2.40842	2.44245	2.37439	1.77e-96	7.29e-96	0.709	0.0115	7	AttA			FBgn0036746	-0.411373	-0.414696	-0.408051	8.83e-05	1.5e-06	0.458	0.557	3	Crtc
FBgn0000277	2.36643	2.64865	2.08422	8.55e-179	7.37e-106	0.6715	0.011	2	CecA2			FBgn0038100	-0.411533	-0.49562	-0.327446	0.000134406	0.000532748	0.444	0.5345	3	Paip2
FBgn0264541	2.3488	2.12206	2.57553	1.55e-44	1.27e-34	0.796	0.025	9	CG43920			FBgn0004914	-0.412543	-0.402624	-0.422461	0.00110507	4.58e-12	0.482	0.6095	3	Hnf4
FBgn0043575	2.31803	2.70534	1.93073	9.22e-183	1.78e-111	0.708	0.021	2	PGRP-SC2			FBgn0033820	-0.412571	-0.530486	-0.294657	2.06e-45	3.64e-14	0.95	0.9515	3	CG4716
FBgn0012042	2.30262	1.95212	2.65311	0.00199871	4.94e-19	0.8305	0.0585	13	AttA			FBgn0031752	-0.414309	-0.419925	-0.408694	5.38e-08	4e-11	0.193	0.3545	3	CG9044
FBgn0034511	2.29899	2.31041	2.28758	4.64e-06	2.94e-07	0.707	0.0395	11	GNBP-like3			FBgn0261703	-0.417326	-0.418284	-0.416368	1.75e-05	7.07e-15	0.487	0.6185	3	gce
FBgn0000277	2.25732	2.39413	2.12051	2.87e-06	0.0128601	0.5655	0	11	CecA2			FBgn0025814	-0.421874	-0.494155	-0.349593	5.28e-05	9.84e-10	0.5675	0.6615	3	Mgstl
FBgn0000276	2.25174	2.46658	2.0369	3.43e-186	2.24e-121	0.759	0.009	3	CecA1			FBgn0013679	-0.42221	-0.453108	-0.391312	8.84e-07	8.62e-17	0.92	0.921	4	mt:ND1
FBgn0000277	2.24589	2.47483	2.01694	2.67e-76	5.8e-60	0.5675	0.0055	5	CecA2			FBgn0027567	-0.424483	-0.453352	-0.395614	1.28e-05	7.93e-14	0.363	0.519	3	Ciz1
FBgn0043575	2.23769	2.47059	2.00479	9.91e-201	5.78e-135	0.829	0.043	3	PGRP-SC2			FBgn0044452	-0.425632	-0.568804	-0.28246	2.4e-15	6.44e-06	0.1575	0.3135	3	Atg2
FBgn0043575	2.23433	2.42091	2.04775	3.12e-265	1.71e-144	0.4415	0.006	0	PGRP-SC2			FBgn0028646	-0.426748	-0.381813	-0.471683	3.98e-06	3.12e-12	0.6675	0.741	3	aralar1
FBgn0000277	2.21589	2.27889	2.15289	2.7e-10	1.65e-13	0.5025	0.0095	12	CecA2			FBgn0038147	-0.429353	-0.58566	-0.273046	1.21e-11	2.95e-08	0.4685	0.596	3	CCHa2
FBgn0000277	2.21444	2.31861	2.11027	1.78e-149	6.62e-97	0.4925	0.0025	1	CecA2			FBgn0013680	-0.432331	-0.479312	-0.38535	1.27e-06	1.83e-11	0.778	0.769	2	mt:ND2
FBgn0012042	2.21327	1.99623	2.43031	1.74e-38	2.43e-30	0.6785	0.009	9	AttA			FBgn0031883	-0.441282	-0.424129	-0.458436	1.46e-08	3.17e-13	0.6415	0.7315	3	Caper
FBgn0043578	2.21262	2.24645	2.17879	4.79e-87	5.06e-79	0.669	0.029	7	PGRP-SB1			FBgn0004654	-0.447601	-0.610148	-0.285054	3.66e-13	2.19e-05	0.5535	0.656	3	Pgd
FBgn0037906	2.19546	2.47562	1.91529	5.75e-170	3.96e-114	0.7985	0.117	3	PGRP-LB			FBgn0261822	-0.44847	-0.359457	-0.537484	2.17e-10	8.04e-27	0.8225	0.871	3	Bsg
FBgn0034511	2.18901	2.33757	2.04045	0	7.32e-254	0.633	0.0405	0	GNBP-like3			FBgn0031449	-0.455824	-0.450295	-0.461353	3.42e-11	2.51e-15	0.1575	0.34	3	CG31689
FBgn0000277	2.18062	2.35671	2.00453	8.86e-64	2.21e-70	0.5565	0.006	4	CecA2			FBgn0035625	-0.463156	-0.489034	-0.437279	7.03e-10	1.75e-13	0.6125	0.715	3	Blimp-1
FBgn0037906	2.18018	2.55698	1.80339	9.42e-62	3.06e-41	0.5635	0.02	8	PGRP-LB			FBgn0016694	-0.464777	-0.478568	-0.450985	3.14e-28	2.42e-25	0.9205	0.9405	3	Pdp1
FBgn0000277	2.1693	2.26215	2.07645	2.3e-121	3.03e-69	0.6355	0.0075	6	CecA2			FBgn0016122	-0.46577	-0.477444	-0.454096	7.18e-09	6.47e-13	0.409	0.551	3	Acer
FBgn0000277	2.1609	2.31538	2.00642	5.27e-10	2.84e-10	0.65	0	14	CecA2			FBgn0013681	-0.470415	-0.588575	-0.352255	7.45e-07	5.09e-08	0.849	0.837	5	mt:ND3
FBgn0000277	2.14711	2.30596	1.98825	1.68e-60	3.08e-58	0.589	0.0035	8	CecA2			FBgn0283427	-0.4777	-0.538401	-0.416999	0.00410685	2.48e-05	0.678	0.655	2	FASN1
FBgn0038532	2.13033	2.29289	1.96776	4.84e-272	2.69e-167	0.49	0.016	0	CG14322			FBgn0031002	-0.480942	-0.48039	-0.481493	0.000149856	4.33e-13	0.2225	0.368	3	CG14196
FBgn0043578	2.08034	1.86335	2.29732	1.31e-37	3.84e-30	0.724	0.0275	9	PGRP-SB1			FBgn0036697	-0.487539	-0.471205	-0.503873	1.52e-05	7.12e-16	0.3115	0.47	3	rogdi
FBgn0000277	2.06991	2.16602	1.9738	2.41e-05	1.94e-07	0.734	0.012	15	CecA2			FBgn0003721	-0.492632	-0.572149	-0.413115	0.00254869	1.01e-06	0.6645	0.7265	4	Tm1
FBgn0044812	2.04276	1.42801	2.65751	0.0263199	4.79e-24	0.528	0.0375	12	TotC			FBgn0260753	-0.497894	-0.626674	-0.369114	1.16e-16	3.4e-09	0.6395	0.7555	3	Pdfr
FBgn0034511	2.01097	2.02064	2.0013	2.53e-144	1.48e-114	0.604	0.045	1	GNBP-like3			FBgn0029828	-0.499253	-0.531638	-0.466867	8.49e-05	1.08e-15	0.3965	0.5355	3	CG6067
FBgn0043575	2.00881	2.24373	1.7739	9.34e-64	7.94e-54	0.52	0.0085	5	PGRP-SC2			FBgn0085450	-0.501619	-0.427922	-0.575316	3.22e-06	1.6e-27	0.5755	0.728	3	Snoo
FBgn0035176	2.00122	2.44463	1.55782	2.36e-07	7.23e-07	0.458	0.0445	12	mat			FBgn0031453	-0.502839	-0.515124	-0.490553	5.09e-41	2.44e-41	0.884	0.9205	3	Bacc
FBgn0043575	2.00006	2.34767	1.65246	9.74e-62	2.88e-42	0.593	0.036	8	PGRP-SC2			FBgn0004169	-0.503788	-0.506948	-0.500628	2.97e-05	1.56e-17	0.8445	0.882	4	up
FBgn0031701	1.99706	1.1946	2.79951	3.09e-38	1.22e-175	0.517	0.02	2	TotM			FBgn0027598	-0.509658	-0.440093	-0.579223	6.59e-05	2.33e-22	0.476	0.621	3	cindr
FBgn0044812	1.99112	1.4221	2.56014	6.32e-59	6.46e-192	0.6285	0.0445	2	TotC			FBgn0038294	-0.512664	-0.516781	-0.508547	0.000261518	2.8e-07	0.9225	0.919	4	Mf
FBgn0000277	1.97764	1.96749	1.98779	2.14e-18	8.99e-13	0.5515	0.0085	10	CecA2			FBgn0013679	-0.517542	-0.649427	-0.385657	1.21e-39	1.65e-21	0.9395	0.9475	2	mt:ND1
FBgn0038532	1.97476	2.11724	1.83228	2.09e-08	3.12e-06	0.614	0.047	14	CG14322			FBgn0001250	-0.518082	-0.578008	-0.458155	1.98e-11	2.31e-10	0.5125	0.662	3	if
FBgn0044812	1.97178	1.31744	2.62611	1.17e-94	0	0.4875	0.0255	0	TotC			FBgn0028473	-0.521938	-0.490591	-0.553285	6.68e-17	4.04e-23	0.5955	0.739	3	Non1
FBgn0037906	1.95113	2.17445	1.72782	0.000102313	1.61e-06	0.506	0.029	14	PGRP-LB			FBgn0030087	-0.535901	-0.64988	-0.421921	2.32e-21	3.92e-13	0.64	0.7485	3	CG7766
FBgn0043575	1.94495	2.05572	1.83418	6.72e-115	1.97e-74	0.403	0.004	1	PGRP-SC2			FBgn0013681	-0.536324	-0.610031	-0.462617	0.00133363	6.46e-05	0.8485	0.8245	8	mt:ND3
FBgn0043575	1.93563	2.14838	1.72288	1.11e-57	1.93e-56	0.5025	0.0055	4	PGRP-SC2			FBgn0011754	-0.53877	-0.594219	-0.483321	5.18e-23	5.37e-21	0.666	0.7845	3	PhK?
FBgn0043575	1.92251	2.1355	1.70952	1.67e-10	2.06e-10	0.5055	0.0215	12	PGRP-SC2			FBgn0000721	-0.54195	-0.513508	-0.570391	1.7e-16	1.47e-20	0.697	0.788	3	for
FBgn0000276	1.89741	2.07179	1.72303	4.49e-201	4.61e-95	0.329	0.0015	0	CecA1			FBgn0032138	-0.542833	-0.669084	-0.416582	4.4e-26	2.17e-11	0.5555	0.696	3	CG4364
FBgn0038532	1.88633	2.19812	1.57454	1.99e-156	4.06e-92	0.6725	0.0445	2	CG14322			FBgn0013679	-0.547654	-0.620673	-0.474635	4.85e-06	8.95e-09	0.9055	0.8795	8	mt:ND1
FBgn0044812	1.87643	1.2563	2.49656	7.89e-26	3.3e-122	0.556	0.0375	5	TotC			FBgn0036663	-0.549385	-0.620744	-0.478027	4e-13	3.73e-12	0.2	0.3775	3	CG9674
FBgn0044812	1.86062	1.06493	2.65631	1.49e-38	4.04e-168	0.4695	0.019	1	TotC			FBgn0011205	-0.55127	-0.600333	-0.502207	6.35e-14	7.33e-23	0.4485	0.6245	3	fbl
FBgn0031701	1.84902	1.08884	2.60921	8.72e-15	1.44e-107	0.4495	0.0135	5	TotM			FBgn0003943	-0.557361	-0.611733	-0.50299	1.34e-12	2.27e-13	0.572	0.685	3	Ubi-p63E
FBgn0044812	1.84406	1.08734	2.60079	1.3e-13	4.13e-91	0.516	0.031	8	TotC			FBgn0025683	-0.557531	-0.624046	-0.491016	2.6e-16	8.86e-19	0.633	0.75	3	CG3164
FBgn0044812	1.83072	1.01539	2.64605	3.87e-15	1.91e-135	0.545	0.042	4	TotC			FBgn0032400	-0.570122	-0.370952	-0.769293	7.56e-09	1.37e-33	0.792	0.785	1	CG6770
FBgn0000276	1.81717	1.98436	1.64999	4.19e-51	3.47e-39	0.415	0.001	5	CecA1			FBgn0086359	-0.57582	-0.566011	-0.585628	0.00370556	8.08e-13	0.207	0.344	3	Invadolysin
FBgn0043575	1.81227	2.16404	1.4605	2.09e-08	3.26e-06	0.602	0.034	14	PGRP-SC2			FBgn0001226	-0.577384	-0.28597	-0.868799	0.000108957	4.92e-07	0.817	0.988	9	Hsp27
FBgn0043575	1.8062	1.9226	1.68979	1.11e-94	5.06e-51	0.537	0.0145	6	PGRP-SC2			FBgn0025454	-0.580584	-0.783992	-0.377177	1.81e-28	5.88e-12	0.597	0.73	3	Cyp6g1
FBgn0038532	1.80318	1.92597	1.6804	5.86e-96	4.76e-45	0.5855	0.0585	6	CG14322			FBgn0013681	-0.597499	-0.669344	-0.525654	5.76e-57	3.05e-79	0.851	0.8595	0	mt:ND3
FBgn0031701	1.80288	0.885089	2.72068	6.38e-52	2.73e-303	0.3865	0.01	0	TotM			FBgn0013679	-0.601796	-0.652014	-0.551578	1.57e-55	2.44e-108	0.9145	0.9115	0	mt:ND1
FBgn0041182	1.79517	1.61909	1.97125	3.96e-06	4.7e-12	0.566	0.092	12	Tep2			FBgn0026160	-0.622199	-0.697252	-0.547146	1.72e-21	2.27e-18	0.446	0.6375	3	tna
FBgn0044812	1.79435	1.11095	2.47775	3.03e-05	7.74e-27	0.58	0.0425	10	TotC			FBgn0261862	-0.623538	-0.814962	-0.432114	1.65e-30	6.34e-15	0.4915	0.68	3	whd
FBgn0044812	1.78744	1.24575	2.32912	1.69e-45	2.25e-89	0.5805	0.056	6	TotC			FBgn0262656	-0.630734	-0.725546	-0.535922	4.9e-15	2.3e-17	0.605	0.7405	3	Myc
FBgn0000276	1.78697	2.05752	1.51642	4.25e-128	2.25e-59	0.4865	0.007	2	CecA1			FBgn0022160	-0.631487	-0.521408	-0.741565	4.62e-08	1.31e-22	0.4815	0.6245	3	Gpo1
FBgn0028396	1.78362	1.43828	2.12895	3.4e-62	8.34e-149	0.596	0.059	2	TotA			FBgn0043364	-0.646898	-0.568786	-0.725011	2.84e-08	2.89e-28	0.3285	0.5245	3	cbt
FBgn0028396	1.77731	1.33709	2.21753	1.61e-22	8.57e-103	0.523	0.047	4	TotA			FBgn0050035	-0.659555	-0.807192	-0.511919	3.8e-30	1.97e-21	0.5975	0.754	3	Tret1-1
FBgn0031701	1.76679	0.925487	2.6081	4.12e-51	1.64e-169	0.632	0.066	3	TotM			FBgn0037788	-0.668791	-0.744802	-0.59278	2.97e-12	1.69e-16	0.3955	0.5625	3	CAH7
FBgn0034511	1.76434	1.6914	1.83727	3.82e-50	1.02e-58	0.552	0.059	7	GNBP-like3			FBgn0033543	-0.670035	-0.856215	-0.483855	4.02e-40	7.07e-14	0.5095	0.7025	3	Daao1
FBgn0031701	1.76321	0.925406	2.60102	6.25e-27	9e-99	0.503	0.0225	6	TotM			FBgn0250848	-0.679636	-0.32105	-1.03822	0.00187163	9.71e-06	0.655	0.8835	9	26-29-p
FBgn0000279	1.75935	1.99641	1.52228	1.65e-144	2.55e-89	0.632	0.006	3	CecC			FBgn0034618	-0.682487	-0.612872	-0.752101	5.99e-13	3.45e-33	0.47	0.6475	3	CG9485
FBgn0034511	1.75089	1.65502	1.84676	5.62e-18	6.53e-15	0.6645	0.0735	10	GNBP-like3			FBgn0283741	-0.699544	-0.680759	-0.718329	1.24e-18	6.05e-34	0.474	0.6805	3	prage
FBgn0038532	1.749	1.72581	1.7722	3.31e-49	2.27e-70	0.577	0.0535	4	CG14322			FBgn0040732	-0.715992	-0.620264	-0.81172	3.85e-17	4.64e-45	0.556	0.7355	3	CG16926
FBgn0028396	1.74709	1.13104	2.36314	1.73e-42	1.14e-129	0.4195	0.02	1	TotA			FBgn0259938	-0.797368	-0.732145	-0.86259	7.01e-17	2.63e-36	0.5815	0.7465	3	cwo
FBgn0028396	1.74094	1.34828	2.13361	6.9e-27	4.62e-89	0.4995	0.0435	5	TotA			FBgn0040099	-0.798432	-0.846655	-0.75021	1.06e-44	1.2e-29	0.16	0.458	3	lectin-28C
FBgn0028396	1.73562	1.38748	2.08376	1.09e-19	1.25e-69	0.497	0.0385	8	TotA			FBgn0036862	-0.818376	-0.701841	-0.934911	1.01e-26	6.9e-62	0.0925	0.4155	3	Gbs-76A
FBgn0031701	1.727	0.81496	2.63903	4.55e-24	9.76e-154	0.3995	0.0105	1	TotM			FBgn0033188	-0.846668	-0.835917	-0.857418	1.43e-18	7.16e-37	0.1685	0.427	3	Drat
FBgn0000277	1.72659	1.80758	1.64561	3.46e-57	1.63e-41	0.4205	0.002	7	CecA2			FBgn0027932	-0.861262	-0.858115	-0.864409	2.18e-40	9.84e-55	0.2735	0.6205	3	Akap200
FBgn0028396	1.72096	1.07026	2.37166	7.1e-36	8.9e-89	0.561	0.0575	6	TotA			FBgn0036576	-0.895487	-0.59393	-1.19704	0.00700623	6.2e-58	0.585	0.7495	3	CG5151
FBgn0000276	1.7192	1.791	1.64739	4.02e-88	9.81e-57	0.316	0.001	1	CecA1			FBgn0032297	-0.902618	-0.868424	-0.936812	1.01e-37	1.44e-53	0.3725	0.687	3	CG17124
FBgn0041182	1.71761	1.42792	2.0073	2.92e-07	5.86e-12	0.516	0.0915	10	Tep2			FBgn0033544	-0.917843	-0.907278	-0.928408	8.7e-31	3.71e-46	0.262	0.57	3	CG7220
FBgn0028396	1.69399	1.21541	2.17258	2.98e-88	1.07e-249	0.4175	0.029	0	TotA			FBgn0033782	-0.946685	-0.713088	-1.18028	1.47e-12	8.4e-50	0.5035	0.709	3	sug
FBgn0000355	1.68319	0.353084	3.01329	9.82e-23	0	0.461	0.025	0	Cp15			FBgn0261859	-0.980193	-0.93751	-1.02288	5.33e-31	2.82e-47	0.121	0.4285	3	CG42788
FBgn0004396	1.68164	1.82027	1.54301	2.1e-109	2.05e-45	0.651	0.189	3	CrebA			FBgn0259682	-1.02153	-0.949	-1.09405	2.69e-38	3.97e-61	0.455	0.7235	3	Jabba
FBgn0000276	1.68002	1.64817	1.71187	8.23e-06	2.31e-05	0.4695	0.0065	14	CecA1			FBgn0033446	-1.04964	-1.22101	-0.878265	8.51e-16	6.37e-44	0.569	0.737	4	CG1648
FBgn0031701	1.67926	0.79754	2.56098	4.09e-09	2.78e-120	0.4585	0.02	4	TotM			FBgn0259682	-1.06618	-1.02382	-1.10854	7.31e-07	7.71e-22	0.165	0.3275	2	Jabba
FBgn0031561	1.67289	1.58329	1.76249	8.19e-151	2.91e-105	0.7115	0.117	1	IM33			FBgn0033446	-1.10019	-1.22804	-0.972348	2.59e-13	6.65e-55	0.5345	0.7175	5	CG1648
FBgn0038532	1.66996	1.73381	1.6061	1.65e-54	4.27e-52	0.548	0.051	5	CG14322			FBgn0031011	-1.13154	-1.07796	-1.18511	5.36e-45	3.28e-59	0.5415	0.7925	3	CG8034
FBgn0038532	1.66868	1.87529	1.46208	4.79e-49	7.15e-43	0.609	0.0695	8	CG14322			FBgn0020765	-1.19443	-1.42823	-0.960633	0.0114796	0.00822426	0.0745	0.173	5	Acp65Aa
FBgn0034329	1.65589	1.64998	1.66181	2.82e-87	2.28e-77	0.4645	0.047	1	BomS1			FBgn0033446	-1.38721	-1.55254	-1.22189	3.07e-168	1.32e-137	0.8285	0.9695	3	CG1648
FBgn0000276	1.6518	1.73697	1.56662	2.72e-37	2.4e-32	0.3915	0.0025	8	CecA1			FBgn0033446	-1.44121	-1.79961	-1.0828	9.07e-146	9.43e-176	0.472	0.7455	0	CG1648
FBgn0000276	1.65136	1.71998	1.58273	1.25e-85	2.93e-43	0.457	0.001	6	CecA1			FBgn0033446	-1.49552	-1.7711	-1.21995	5.38e-122	2.14e-117	0.6955	0.917	2	CG1648
FBgn0000355	1.64858	0.508904	2.78826	0.00105997	3.01e-136	0.501	0.0485	5	Cp15			FBgn0030362	-1.77786	-1.86424	-1.69149	2.6e-16	8.95e-36	0.23	0.588	8	regucalcin
FBgn0000355	1.6434	0.303172	2.98363	0.00581648	3.84e-116	0.5195	0.054	6	Cp15
FBgn0038532	1.64079	1.4905	1.79107	8.19e-08	3.24e-12	0.5365	0.097	10	CG14322
FBgn0028396	1.63524	1.01869	2.25178	0.000116061	4.25e-24	0.567	0.0515	10	TotA
FBgn0044812	1.62893	0.809678	2.44818	1.34e-14	9.58e-105	0.4675	0.0145	7	TotC
FBgn0000276	1.613	1.81523	1.41078	2.09e-42	2.08e-37	0.3845	0.003	4	CecA1
FBgn0000355	1.60647	0.41857	2.79437	4.85e-12	9.26e-209	0.533	0.034	2	Cp15
FBgn0037906	1.60479	1.81413	1.39544	4.48e-109	9.23e-53	0.4525	0.0135	2	PGRP-LB
FBgn0041182	1.6013	1.32268	1.87991	8.34e-34	2.36e-59	0.6265	0.1	8	Tep2
FBgn0041182	1.60075	1.23344	1.96806	7.47e-57	6.54e-100	0.4405	0.0395	1	Tep2
FBgn0000276	1.59976	1.59758	1.60194	2.93e-05	1.68e-08	0.341	0.003	12	CecA1
FBgn0031701	1.58266	0.71013	2.45519	7.35e-09	3.35e-82	0.4515	0.0205	8	TotM
FBgn0043575	1.57747	1.67019	1.48476	8.27e-13	2.71e-08	0.4495	0.013	10	PGRP-SC2
FBgn0038532	1.56499	1.51932	1.61065	9.89e-94	3.98e-76	0.4705	0.042	1	CG14322
FBgn0030925	1.55737	1.62835	1.4864	1.5e-124	1.32e-82	0.76	0.2195	3	Hayan
FBgn0034329	1.54374	1.40957	1.6779	7.57e-168	1.53e-177	0.5	0.0585	0	BomS1
FBgn0000279	1.52835	1.67447	1.38222	7.24e-136	2.38e-57	0.2255	0.001	0	CecC
FBgn0041182	1.52519	1.32999	1.72038	1.21e-165	7.2e-191	0.542	0.074	0	Tep2
FBgn0028396	1.50872	0.995252	2.02219	0.0393547	1.8e-13	0.4515	0.0505	12	TotA
FBgn0031561	1.49345	1.33888	1.64801	2.57e-10	1.58e-12	0.768	0.208	12	IM33
FBgn0036043	1.46819	1.78685	1.14952	9.18e-33	1.32e-15	0.4435	0.0785	8	Ae2
FBgn0044812	1.46789	0.657512	2.27826	0.00107351	6.68e-32	0.473	0.023	9	TotC
FBgn0041182	1.46136	1.32543	1.5973	3.36e-88	1.8e-126	0.8275	0.2395	2	Tep2
FBgn0031561	1.45928	1.24824	1.67031	1.77e-14	2.91e-17	0.7725	0.1955	10	IM33
FBgn0000279	1.45217	1.71445	1.18989	2.58e-89	2.49e-41	0.3555	0.0015	2	CecC
FBgn0000359	1.45192	0.853509	2.05033	1.9e-05	3.04e-14	0.3175	0.016	9	Cp36
FBgn0000279	1.44923	1.33162	1.56684	0.00341613	7.4e-08	0.2815	0	12	CecC
FBgn0040582	1.4426	1.26316	1.62204	1.91e-06	1.35e-08	0.3905	0.03	10	BomBc3
FBgn0262881	1.43738	1.59695	1.27781	9.8e-128	4.03e-54	0.2275	0.0065	0	Mtkl
FBgn0041182	1.43694	1.1225	1.75138	9.04e-72	2.46e-142	0.918	0.664	3	Tep2
FBgn0034328	1.43193	1.37608	1.48778	8.81e-71	7.01e-66	0.452	0.0445	2	BomBc1
FBgn0000355	1.42691	0.26227	2.59155	3.71e-09	7.45e-188	0.6	0.102	3	Cp15
FBgn0043575	1.42329	1.49918	1.3474	1.87e-40	4.39e-32	0.338	0.0045	7	PGRP-SC2
FBgn0028396	1.42179	0.896989	1.9466	1.33e-15	6.36e-64	0.37	0.0175	7	TotA
FBgn0000276	1.41926	1.50684	1.33167	3.66e-10	1.82e-05	0.3715	0.013	10	CecA1
FBgn0031561	1.41028	1.30204	1.51851	1.75e-52	6.28e-82	0.804	0.285	4	IM33
FBgn0034329	1.39687	1.28907	1.50466	5.55e-28	4.66e-46	0.4575	0.068	7	BomS1
FBgn0043575	1.39646	1.26391	1.52901	7e-18	2.18e-18	0.4085	0.0025	9	PGRP-SC2
FBgn0000277	1.39399	1.50831	1.27967	1.13e-23	3.48e-13	0.428	0.007	9	CecA2
FBgn0000279	1.38807	1.60686	1.16927	3.33e-28	1.93e-21	0.299	0.001	8	CecC
FBgn0037906	1.37938	1.57014	1.18862	1.68e-126	1.61e-45	0.2185	0.007	0	PGRP-LB
FBgn0262881	1.37658	1.6134	1.13976	4.76e-87	2.65e-38	0.3885	0.0235	2	Mtkl
FBgn0031701	1.36961	0.510601	2.22863	9.06e-07	9.1e-79	0.354	0.009	7	TotM
FBgn0041182	1.35951	1.09794	1.62108	4.41e-21	3.49e-61	0.5455	0.1425	4	Tep2
FBgn0041182	1.35603	1.10825	1.60382	1.77e-44	2.8e-44	0.579	0.14	6	Tep2
FBgn0000355	1.35486	0.747479	1.96224	0.00272759	5.51e-103	0.533	0.0575	8	Cp15
FBgn0262881	1.34927	1.34123	1.3573	1.69e-53	1.76e-39	0.2295	0.0045	1	Mtkl
FBgn0010385	1.3481	1.90122	0.794982	1.5e-86	9.07e-20	0.291	0.0015	2	Def
FBgn0000279	1.34758	1.4905	1.20465	3.13e-32	6.07e-23	0.2845	0.001	5	CecC
FBgn0031561	1.34392	1.21325	1.47458	4.77e-213	2.58e-211	0.757	0.181	0	IM33
FBgn0034329	1.33455	1.00167	1.66742	1.28e-24	1.09e-71	0.581	0.1335	4	BomS1
FBgn0265575	1.33396	1.69539	0.972527	1.35e-23	2.45e-12	0.35	0.061	8	yin
FBgn0034329	1.32568	0.951464	1.6999	6.07e-10	1.73e-12	0.4475	0.061	9	BomS1
FBgn0262881	1.32384	1.4446	1.20308	1.38e-131	6.48e-78	0.629	0.0415	3	Mtkl
FBgn0037906	1.31938	1.48548	1.15328	6.92e-26	1.24e-29	0.317	0.018	4	PGRP-LB
FBgn0000279	1.31809	1.45906	1.17711	4.02e-60	1.87e-32	0.214	0.0005	1	CecC
FBgn0000636	1.31419	2.09965	0.528734	1.12e-32	3.83e-15	0.4105	0.0615	8	Fas3
FBgn0028396	1.30538	0.642133	1.96863	8.37e-06	1.13e-23	0.3985	0.0135	9	TotA
FBgn0039562	1.30228	1.39235	1.21222	2.15e-80	1.46e-54	0.564	0.107	2	Gp93
FBgn0000279	1.29916	1.55357	1.04475	1.41e-31	1.24e-22	0.2885	0.002	4	CecC
FBgn0000279	1.29238	1.45497	1.12979	8.54e-56	1.56e-25	0.3115	0.001	6	CecC
FBgn0031701	1.27982	0.465695	2.09395	0.0138953	3.71e-35	0.414	0.0025	9	TotM
FBgn0034328	1.26135	1.1522	1.37051	1.07e-75	3.43e-85	0.2465	0.0225	0	BomBc1
FBgn0034328	1.25769	1.03968	1.47571	3.19e-35	1.69e-56	0.275	0.021	1	BomBc1
FBgn0038930	1.25495	1.26823	1.24168	1.08e-38	9.69e-36	0.6405	0.146	8	BomT3
FBgn0262881	1.25435	1.44503	1.06367	4.25e-30	2.64e-18	0.2895	0.0185	5	Mtkl
FBgn0038532	1.25033	1.28469	1.21596	4.47e-34	6.95e-24	0.4375	0.097	7	CG14322
FBgn0000278	1.24796	1.46776	1.02816	4.86e-82	5.15e-49	0.411	0.0035	3	CecB
FBgn0004047	1.2448	0.745001	1.7446	2.26e-16	1.08e-14	0.9795	0.7695	9	Yp3
FBgn0033065	1.24186	1.01714	1.46658	2.01e-60	3.71e-51	0.3735	0.0495	1	Cyp6w1
FBgn0052373	1.24156	1.5279	0.955225	4.86e-13	6.68e-10	0.1835	0.0085	8	CG32373
FBgn0040582	1.23235	1.05274	1.41196	7.76e-46	1.1e-47	0.2735	0.019	1	BomBc3
FBgn0000276	1.23011	1.32867	1.13155	1.48e-33	1.15e-28	0.2905	0.001	7	CecA1
FBgn0037906	1.22831	1.24215	1.21447	1.88e-40	9.02e-20	0.4025	0.0875	6	PGRP-LB
FBgn0038530	1.22666	1.51471	0.938602	1.89e-19	2.27e-11	0.2245	0.0085	8	AttD
FBgn0041182	1.22533	0.999807	1.45085	1.81e-18	9.99e-36	0.3865	0.07	7	Tep2
FBgn0030925	1.21977	1.3838	1.05574	3.31e-67	1.16e-31	0.3395	0.0255	2	Hayan
FBgn0031561	1.20897	1.14407	1.27388	3.39e-141	2.89e-134	0.975	0.73	3	IM33
FBgn0262881	1.20751	1.22234	1.19269	3.42e-25	5.89e-26	0.3035	0.018	4	Mtkl
FBgn0034328	1.20673	1.05103	1.36242	1.12e-16	1.13e-37	0.366	0.0615	4	BomBc1
FBgn0262881	1.20604	1.38646	1.02561	0.0390628	0.0022769	0.4465	0.0565	14	Mtkl
FBgn0037906	1.19669	1.13959	1.25379	1.03e-05	0.019662	0.278	0.0215	10	PGRP-LB
FBgn0039562	1.19574	1.31865	1.07283	9.86e-110	3e-55	0.742	0.3055	3	Gp93
FBgn0039562	1.18783	1.31094	1.06473	5.74e-137	5.82e-51	0.3065	0.0375	0	Gp93
FBgn0262881	1.18087	1.30669	1.05504	0.00483188	0.000784566	0.288	0.0185	12	Mtkl
FBgn0262881	1.1779	1.27542	1.08038	6.27e-50	7.28e-26	0.3485	0.021	6	Mtkl
FBgn0261989	1.17772	1.39033	0.965102	2.5e-97	1.07e-34	0.1805	0.0105	0	CG42807
FBgn0037906	1.17545	1.2258	1.12511	9.41e-48	4.79e-34	0.2095	0.0055	1	PGRP-LB
FBgn0037906	1.16248	1.1458	1.17916	1.29e-21	8.47e-21	0.273	0.023	5	PGRP-LB
FBgn0262881	1.14525	1.19428	1.09621	1.92e-05	0.00549607	0.2635	0.013	10	Mtkl
FBgn0285913	1.14081	1.51523	0.766391	3.25e-16	0.00218087	0.1875	0.018	8	red
FBgn0261989	1.13696	1.39337	0.880554	2.73e-71	1.33e-20	0.3135	0.027	2	CG42807
FBgn0034328	1.13687	1.05572	1.21801	8.18e-15	7.09e-22	0.3105	0.042	8	BomBc1
FBgn0010385	1.13171	1.29943	0.963984	0.00959144	0.019607	0.2035	0	12	Def
FBgn0040736	1.12379	0.805016	1.44257	4.47e-07	2.35e-09	0.5965	0.1525	10	BomS3
FBgn0004047	1.11976	0.974111	1.2654	2.12e-52	1.74e-64	0.984	0.696	7	Yp3
FBgn0022355	1.11923	1.22646	1.012	6.24e-299	7.43e-298	0.9915	0.599	0	Tsf1
FBgn0040653	1.11318	0.993787	1.23257	2.61e-161	8.9e-170	0.6915	0.186	0	Dso1
FBgn0040653	1.10873	0.809308	1.40814	9.27e-06	7.69e-09	0.7265	0.23	12	Dso1
FBgn0010385	1.10647	1.17942	1.03353	1.63e-40	4.02e-24	0.158	0.0005	1	Def
FBgn0040582	1.10288	0.983156	1.22261	1.49e-84	2.31e-74	0.2815	0.038	0	BomBc3
FBgn0040653	1.10119	0.906018	1.29636	3.26e-31	5.73e-51	0.7775	0.2665	8	Dso1
FBgn0041182	1.0999	0.760389	1.43942	3.26e-07	3.31e-09	0.4155	0.072	9	Tep2
FBgn0030925	1.0963	1.28899	0.903622	1.83e-21	1.98e-15	0.307	0.0315	8	Hayan
FBgn0040736	1.094	0.901105	1.28689	2.52e-134	3.96e-120	0.516	0.107	0	BomS3
FBgn0038532	1.08632	0.821313	1.35133	8.41e-09	3.95e-05	0.539	0.2005	9	CG14322
FBgn0034328	1.08232	0.816816	1.34783	0.00164855	5.16e-09	0.339	0.017	10	BomBc1
FBgn0010385	1.0782	1.35698	0.799416	3.21e-82	1.09e-35	0.396	0.0145	3	Def
FBgn0000359	1.07624	1.05221	1.10026	3.26e-33	1.79e-23	0.1895	0.018	1	Cp36
FBgn0000279	1.07608	1.15464	0.99753	5.87e-07	0.000105584	0.287	0	10	CecC
FBgn0263980	1.06827	1.10583	1.03072	1.34e-13	1.22e-12	0.2775	0.0465	8	Stacl
FBgn0031561	1.06699	1.0966	1.03739	8.56e-92	1.15e-85	0.911	0.412	2	IM33
FBgn0033065	1.066	1.05018	1.08183	0.0474308	0.0445091	0.53	0.1295	14	Cyp6w1
FBgn0262881	1.06477	1.03367	1.09586	3.47e-22	4.76e-16	0.3965	0.0745	8	Mtkl
FBgn0034328	1.04868	0.865501	1.23186	1.85e-27	4.66e-30	0.371	0.0605	6	BomBc1
FBgn0040582	1.04618	0.943337	1.14903	4.21e-14	6.87e-19	0.311	0.049	8	BomBc3
FBgn0003888	1.03981	1.32024	0.759386	4.9e-28	1.04e-05	0.4875	0.1595	8	ßTub60D
FBgn0025583	1.03672	0.906673	1.16677	3.96e-95	1.49e-103	0.9145	0.5555	3	BomS2
FBgn0033065	1.0231	0.957434	1.08876	0.000143444	0.000640143	0.43	0.115	10	Cyp6w1
FBgn0085195	1.02249	0.948212	1.09677	0.00017841	2.4e-05	0.5715	0.2105	10	CG34166
FBgn0038652	1.018	1.15069	0.885316	1.27e-09	0.00207568	0.2575	0.0785	8	CG7720
FBgn0010385	1.00479	1.30726	0.702314	5.75e-24	3.77e-10	0.21	0.003	4	Def
FBgn0047135	1.00428	1.08255	0.926009	9.1e-104	3.41e-38	0.257	0.038	0	CG32276
FBgn0262794	1.00385	1.21124	0.796456	1.48e-79	3.27e-42	0.4225	0.0235	3	CG43175
FBgn0033065	1.00317	1.03806	0.968279	2.5e-21	1.75e-16	0.301	0.058	7	Cyp6w1
FBgn0038930	1.0011	0.971084	1.03111	0.000733174	0.00108661	0.5865	0.1955	12	BomT3
FBgn0000276	0.995728	1.10292	0.888535	3.32e-14	1.49e-09	0.2835	0	9	CecA1
FBgn0022355	0.982734	0.94274	1.02273	0.000445862	0.00245137	1	0.758	18	Tsf1
FBgn0033153	0.977468	1.14706	0.807874	3.09e-15	7.24e-09	0.2345	0.028	8	Gadd45
FBgn0261989	0.97385	1.06137	0.886331	5.39e-35	3.38e-17	0.1595	0.0105	1	CG42807
FBgn0047135	0.968474	1.10824	0.82871	9.63e-101	6.13e-35	0.7455	0.3675	3	CG32276
FBgn0036732	0.966178	0.882344	1.05001	2.75e-40	2.88e-28	0.276	0.0285	2	Oatp74D
FBgn0040582	0.955904	0.923766	0.988041	5.39e-19	1.52e-20	0.3385	0.07	5	BomBc3
FBgn0052190	0.95534	1.0705	0.840179	9.94e-56	4.39e-29	0.4215	0.084	2	NUCB1
FBgn0067905	0.950786	0.97708	0.924492	2.77e-11	6.76e-19	0.288	0.0665	4	Dso2
FBgn0033065	0.94256	0.711062	1.17406	0.000385282	1.06e-10	0.3765	0.0665	9	Cyp6w1
FBgn0262881	0.94163	0.805839	1.07742	2.47e-16	8.03e-22	0.213	0.0075	7	Mtkl
FBgn0010638	0.936862	1.10284	0.770883	8.72e-55	8.95e-23	0.3575	0.0625	2	Sec61ß
FBgn0010385	0.933599	1.10983	0.757363	4.76e-40	5.93e-11	0.2275	0.009	6	Def
FBgn0264449	0.932821	1.05781	0.807828	3.28e-11	2.69e-06	0.2595	0.0605	8	CG43867
FBgn0000279	0.93186	1.05665	0.80707	7.08e-19	4.93e-16	0.1865	0.002	7	CecC
FBgn0034647	0.930711	1.13204	0.72938	1.19e-87	1.6e-40	0.401	0.005	3	pirk
FBgn0031560	0.929127	0.759549	1.0987	3.25e-42	1.94e-44	0.4805	0.1145	2	CG16713
FBgn0010385	0.925259	1.36887	0.481649	4.27e-21	6.56e-08	0.179	0.003	5	Def
FBgn0040653	0.92416	0.78006	1.06826	1.39e-32	3.14e-55	0.77	0.3355	4	Dso1
FBgn0010638	0.922753	1.03176	0.813744	4.77e-77	1.86e-31	0.5935	0.2185	3	Sec61ß
FBgn0000278	0.919181	1.10689	0.731475	1.99e-40	1.32e-16	0.1785	0.0015	2	CecB
FBgn0040736	0.918047	0.804295	1.0318	1.48e-23	3.08e-35	0.5925	0.224	4	BomS3
FBgn0040582	0.917616	0.863418	0.971815	1.17e-17	4.5e-15	0.239	0.0285	7	BomBc3
FBgn0038930	0.911569	0.973624	0.849515	5.87e-152	2.76e-55	0.514	0.141	0	BomT3
FBgn0000359	0.91088	0.991019	0.830742	2.85e-13	4.28e-08	0.182	0.02	5	Cp36
FBgn0023529	0.90996	0.820465	0.999454	2.39e-46	1.98e-35	0.4635	0.1055	2	CG2918
FBgn0014002	0.906091	0.788394	1.02379	1.29e-83	3.16e-81	0.883	0.6375	3	Pdi
FBgn0021795	0.904885	1.04426	0.765507	2.03e-96	4.15e-34	0.762	0.437	3	Tapd
FBgn0260746	0.903386	1.1121	0.694669	1.14e-55	8.47e-26	0.31	0.019	3	Ect3
FBgn0010385	0.898311	1.17444	0.622177	7.08e-14	1.2e-05	0.158	0.005	8	Def
FBgn0031560	0.89582	0.712242	1.0794	4.69e-10	6.18e-23	0.228	0.0275	7	CG16713
FBgn0031560	0.889506	0.68931	1.0897	4.27e-12	7.62e-23	0.2895	0.052	5	CG16713
FBgn0010638	0.888686	1.03622	0.741148	4.53e-90	8.46e-25	0.2035	0.0275	0	Sec61ß
FBgn0000359	0.888558	1.15125	0.625865	1.72e-13	2.12e-08	0.218	0.0265	8	Cp36
FBgn0261989	0.886064	0.962486	0.809642	1.49e-16	1.47e-12	0.2295	0.0285	5	CG42807
FBgn0004629	0.88599	0.367168	1.40481	0.00919239	1.14e-09	0.6185	0.1815	12	Cys
FBgn0039562	0.884041	0.832064	0.936019	2.89e-17	2.34e-18	0.36	0.097	4	Gp93
FBgn0039102	0.87643	0.908755	0.844105	5.27e-65	2.27e-32	0.1865	0.028	0	SPE
FBgn0025583	0.876272	0.540382	1.21216	5.4e-16	2.89e-61	0.719	0.3085	5	BomS2
FBgn0067905	0.875091	0.676463	1.07372	2.22e-21	1.75e-25	0.194	0.0285	1	Dso2
FBgn0031560	0.873242	0.708216	1.03827	2.7e-30	1.51e-25	0.2105	0.027	1	CG16713
FBgn0010638	0.873179	0.997532	0.748827	2.39e-15	4.33e-07	0.2845	0.083	4	Sec61ß
FBgn0040582	0.872895	0.454592	1.2912	0.019466	7e-11	0.3105	0.0355	9	BomBc3
FBgn0000359	0.871653	0.999132	0.744175	1.73e-57	4.34e-20	0.1235	0.011	0	Cp36
FBgn0030925	0.869875	0.871174	0.868576	9.72e-09	5.21e-13	0.197	0.033	4	Hayan
FBgn0262838	0.868969	0.805055	0.932882	9.06e-48	4.69e-39	0.4355	0.089	3	BomT1
FBgn0003396	0.868129	1.087	0.649254	4.27e-20	0.00843532	0.3455	0.0995	8	shn
FBgn0001218	0.868012	0.92968	0.806343	1.13e-61	1.36e-32	0.858	0.6615	3	Hsc70-3
FBgn0047135	0.867899	0.982915	0.752883	5.27e-51	8.09e-24	0.4455	0.1145	2	CG32276
FBgn0021795	0.867117	1.03651	0.697723	3.21e-72	3.41e-25	0.6045	0.1895	2	Tapd
FBgn0039102	0.866359	0.862928	0.86979	5.67e-26	2.14e-17	0.1655	0.0205	1	SPE
FBgn0010638	0.865962	1.13429	0.597638	3.04e-20	3.06e-05	0.293	0.0785	5	Sec61ß
FBgn0040735	0.849602	0.720507	0.978698	1.6e-24	4.09e-22	0.1925	0.0285	1	BomT2
FBgn0034328	0.848445	0.581325	1.11557	1.65e-09	4.53e-24	0.21	0.0165	7	BomBc1
FBgn0261989	0.848085	1.05413	0.642036	1.16e-17	6.33e-11	0.2485	0.038	4	CG42807
FBgn0004396	0.845118	1.09942	0.59082	1.15e-41	1.43e-10	0.1945	0.014	2	CrebA
FBgn0010385	0.844691	1.03152	0.657864	1.1e-19	2.91e-11	0.1715	0.002	7	Def
FBgn0052190	0.843283	0.88007	0.806495	1.31e-69	3.84e-36	0.6505	0.279	3	NUCB1
FBgn0000357	0.840011	0.697351	0.982671	3.37e-05	8.52e-11	0.153	0.0135	8	Cp18
FBgn0038074	0.837416	0.781102	0.893729	3.3e-25	7.74e-21	0.2185	0.0295	2	Gnmt
FBgn0032810	0.835322	1.0395	0.631145	4.79e-46	9.24e-14	0.245	0.0305	2	CG13077
FBgn0014002	0.835084	0.881089	0.789079	5.7e-65	3.68e-43	0.791	0.3455	2	Pdi
FBgn0028327	0.834507	0.929285	0.739728	2.38e-47	7.55e-19	0.3845	0.093	2	l(1)G0320
FBgn0032810	0.828605	0.958676	0.698534	4.13e-77	1.83e-30	0.4875	0.0975	3	CG13077
FBgn0004047	0.82735	0.497995	1.15671	6.83e-72	1.12e-115	0.9925	0.737	1	Yp3
FBgn0047135	0.827299	1.00632	0.648274	1.77e-19	2.37e-08	0.372	0.129	4	CG32276
FBgn0030306	0.827282	0.913606	0.740958	3.32e-42	1.89e-20	0.2665	0.032	2	Spase25
FBgn0030310	0.826921	0.860826	0.793016	3.87e-11	6.58e-11	0.254	0.0435	8	PGRP-SA
FBgn0035976	0.821823	0.890457	0.753188	1.99e-62	3.04e-29	0.6165	0.2465	3	PGRP-LC
FBgn0036732	0.812679	0.768019	0.857338	9.09e-45	1.58e-27	0.12	0.01	0	Oatp74D
FBgn0010391	0.811103	1.01999	0.602214	2.33e-48	5.35e-14	0.262	0.033	2	SrpRa
FBgn0034647	0.8103	0.899078	0.721523	1.15e-11	3.91e-10	0.164	0.0035	8	pirk
FBgn0031560	0.810262	0.689551	0.930973	3.43e-59	3.98e-43	0.234	0.0445	0	CG16713
FBgn0085195	0.806843	0.732558	0.881129	3.04e-16	7.72e-21	0.5835	0.2165	8	CG34166
FBgn0262794	0.805335	1.0746	0.536071	5.04e-37	9.24e-09	0.1715	0.013	2	CG43175
FBgn0040736	0.805275	0.596147	1.0144	2.71e-51	2.97e-75	0.869	0.5815	3	BomS3
FBgn0021795	0.80388	0.958656	0.649103	3.58e-121	1.34e-25	0.3295	0.077	0	Tapd
FBgn0003162	0.803491	1.00197	0.605015	4.43e-14	3.06e-05	0.18	0.015	8	Pu
FBgn0000357	0.803369	0.749725	0.857014	0.000199655	2.26e-12	0.1475	0.0185	4	Cp18
FBgn0040736	0.802571	0.678137	0.927005	8.88e-43	2.22e-54	0.707	0.2685	2	BomS3
FBgn0266719	0.799972	1.02564	0.574305	5.18e-18	8.03e-05	0.297	0.066	8	stac
FBgn0010415	0.799766	0.894746	0.704786	4.07e-24	1.13e-10	0.7275	0.3945	8	Sdc
FBgn0264975	0.799718	1.01436	0.585074	1.08e-15	9.44e-07	0.3595	0.1065	8	Nrg
FBgn0002868	0.797892	0.563136	1.03265	4.79e-06	1.42e-06	0.713	0.342	9	MtnA
FBgn0000359	0.797093	0.805133	0.789053	1.47e-10	1.2e-07	0.1435	0.013	7	Cp36
FBgn0031560	0.795429	0.714252	0.876605	3.85e-23	2.82e-13	0.3605	0.105	6	CG16713
FBgn0067905	0.792693	0.597644	0.987742	4.02e-45	1.45e-44	0.198	0.0345	0	Dso2
FBgn0000636	0.791847	1.09109	0.492604	8.08e-59	6.81e-09	0.4295	0.14	3	Fas3
FBgn0031560	0.790072	0.743392	0.836752	5.25e-10	2.09e-13	0.2995	0.0925	4	CG16713
FBgn0033196	0.785798	0.740422	0.831173	1.74e-53	1.78e-32	0.4425	0.0905	3	CG1358
FBgn0087002	0.784579	0.348742	1.22042	7.47e-06	1.41e-05	0.835	0.5405	9	apolpp
FBgn0000359	0.783719	0.898288	0.669151	1.02e-42	2.18e-17	0.3215	0.061	3	Cp36
FBgn0261989	0.779572	0.889721	0.669423	1.3e-14	2.92e-07	0.155	0.011	7	CG42807
FBgn0030925	0.778298	0.707313	0.849284	3.64e-20	4.92e-19	0.129	0.009	1	Hayan
FBgn0261989	0.777916	0.890038	0.665795	1.97e-35	1.1e-10	0.261	0.0295	6	CG42807
FBgn0034329	0.77786	0.503936	1.05178	1.22e-19	3.61e-40	0.6425	0.2435	5	BomS1
FBgn0039102	0.776117	0.587031	0.965202	4.15e-09	4.28e-12	0.2775	0.063	8	SPE
FBgn0014002	0.775904	0.703618	0.848191	3.62e-17	9.69e-24	0.578	0.2665	4	Pdi
FBgn0047135	0.7757	0.899704	0.651696	2.02e-18	1.57e-08	0.356	0.116	5	CG32276
FBgn0028327	0.77541	0.917904	0.632916	7.14e-68	8.98e-23	0.6865	0.3715	3	l(1)G0320
FBgn0004045	0.771951	0.608209	0.935693	4.02e-68	1.89e-90	0.997	0.8305	1	Yp1
FBgn0037906	0.766943	0.569593	0.964293	0.000608069	8.18e-11	0.202	0	9	PGRP-LB
FBgn0030925	0.766923	0.703268	0.830578	9.63e-15	1.58e-10	0.2025	0.036	6	Hayan
FBgn0050026	0.766708	0.816289	0.717127	4.12e-10	5.21e-08	0.156	0.0085	8	CG30026
FBgn0000359	0.766705	1.11913	0.414277	1.65e-11	0.00129854	0.1975	0.0455	4	Cp36
FBgn0050026	0.765071	0.708567	0.821575	2.21e-52	1.55e-34	0.4465	0.0945	3	CG30026
FBgn0067905	0.76295	0.703969	0.821931	8.13e-31	3.48e-27	0.329	0.069	2	Dso2
FBgn0038829	0.761392	0.851826	0.670959	1.91e-58	6.4e-22	0.585	0.263	3	CG17271
FBgn0032472	0.76057	0.896714	0.624426	1.9e-32	6.33e-09	0.2115	0.051	1	CG9928
FBgn0034328	0.760345	0.464721	1.05597	1.72e-10	2.24e-27	0.395	0.126	5	BomBc1
FBgn0000359	0.758813	0.874058	0.643568	6.59e-34	7.74e-11	0.178	0.0155	2	Cp36
FBgn0052190	0.757953	0.761492	0.754413	3.18e-68	4.16e-22	0.1955	0.036	0	NUCB1
FBgn0032835	0.755002	0.587237	0.922767	4.86e-28	1.92e-38	0.5355	0.221	3	CG16772
FBgn0000359	0.750885	0.896434	0.605336	5.48e-28	6.46e-08	0.22	0.027	6	Cp36
FBgn0000278	0.750584	0.943936	0.557231	2.72e-12	1.62e-06	0.1475	0.0025	8	CecB
FBgn0033926	0.750071	0.696914	0.803228	3.98e-08	3.42e-08	0.239	0.0735	4	Arc1
FBgn0004047	0.746901	0.474643	1.01916	4e-18	1.43e-60	0.9945	0.853	8	Yp3
FBgn0262794	0.746557	0.7596	0.733515	8.36e-10	1.97e-08	0.1385	0.001	8	CG43175
FBgn0002868	0.745931	0.825661	0.6662	3.26e-29	1.21e-09	0.6025	0.281	7	MtnA
FBgn0038829	0.745183	0.866521	0.623845	2.91e-48	1.63e-15	0.3415	0.072	2	CG17271
FBgn0034331	0.739483	0.43012	1.04885	0.00601358	6.51e-05	0.715	0.3065	12	BomBc2
FBgn0047135	0.737316	0.783551	0.691081	1.95e-16	2.23e-07	0.3925	0.1215	8	CG32276
FBgn0030925	0.735626	0.722371	0.748881	1.46e-08	6.72e-07	0.177	0.035	5	Hayan
FBgn0032835	0.734957	0.61052	0.859394	0.00660822	1.75e-15	0.223	0.0645	4	CG16772
FBgn0067905	0.73414	0.60215	0.86613	1.51e-06	2.5e-12	0.2495	0.054	8	Dso2
FBgn0040653	0.731133	0.52483	0.937435	1.06e-51	5.29e-86	0.942	0.7075	3	Dso1
FBgn0030160	0.73013	0.595058	0.865201	0.00859764	0.0136449	0.3725	0.125	9	CG9691
FBgn0032835	0.726257	0.631515	0.821	7.29e-41	1.61e-27	0.1515	0.0265	0	CG16772
FBgn0038930	0.724339	0.733746	0.714931	5.52e-21	1.71e-19	0.637	0.3125	5	BomT3
FBgn0015221	0.723577	0.754451	0.692703	2.93e-117	1.69e-43	0.5315	0.1825	0	Fer2LCH
FBgn0001218	0.723445	0.743787	0.703103	3.92e-42	5.26e-25	0.666	0.293	2	Hsc70-3
FBgn0086357	0.720266	0.739063	0.701469	2.04e-52	2.24e-30	0.654	0.327	3	Sec61a
FBgn0023529	0.719069	0.638252	0.799887	1.72e-39	1.59e-34	0.6615	0.357	3	CG2918
FBgn0033250	0.7183	0.639124	0.797476	4.4e-23	5.29e-15	0.177	0.0315	1	CG14762
FBgn0004047	0.716933	0.448684	0.985181	4.11e-50	5.57e-126	1	0.9945	3	Yp3
FBgn0052190	0.715405	0.833236	0.597574	2.37e-12	3.44e-06	0.2925	0.0985	4	NUCB1
FBgn0030309	0.715089	0.881127	0.54905	2.86e-13	0.000109799	0.389	0.143	8	CG1572
FBgn0023529	0.71291	0.589626	0.836194	1.9e-53	1.12e-32	0.2175	0.046	0	CG2918
FBgn0032836	0.712747	0.838827	0.586667	4.6e-12	2.53e-05	0.2225	0.059	7	CG10680
FBgn0011672	0.712042	0.775637	0.648447	4.27e-17	1.14e-07	0.5025	0.1945	8	Mvl
FBgn0037230	0.711673	0.596395	0.826952	4.33e-27	8.49e-20	0.2915	0.08	1	Nepl11
FBgn0262838	0.711555	0.677784	0.745326	2.5e-13	1.13e-10	0.156	0.0145	6	BomT1
FBgn0030306	0.710745	0.760421	0.661068	5.88e-52	2.02e-23	0.482	0.155	3	Spase25
FBgn0037906	0.703131	0.752833	0.653429	3.98e-12	2.13e-12	0.1465	0.0045	7	PGRP-LB
FBgn0038074	0.702663	0.607013	0.798313	7.66e-06	9.11e-15	0.1675	0.0205	4	Gnmt
FBgn0025700	0.700991	0.766244	0.635737	2.42e-30	3.24e-14	0.2545	0.05	2	CG5885
FBgn0032810	0.70083	0.807682	0.593977	1.2e-09	0.000467072	0.137	0.018	5	CG13077
FBgn0262794	0.700171	0.658486	0.741856	5.72e-09	1.88e-08	0.1205	0.0025	5	CG43175
FBgn0051092	0.699702	0.704895	0.694509	7.86e-15	8.6e-15	0.569	0.303	4	LpR2
FBgn0032835	0.698691	0.580647	0.816735	2.94e-09	4.95e-10	0.227	0.061	6	CG16772
FBgn0028550	0.698024	0.847465	0.548583	1.98e-14	0.00551303	0.45	0.196	8	Atf3
FBgn0038074	0.697777	0.676065	0.719489	1.57e-32	3.69e-32	0.451	0.1335	3	Gnmt
FBgn0004047	0.696463	0.461294	0.931633	0.000507604	3.01e-12	1	0.92	10	Yp3
FBgn0004629	0.694516	0.261145	1.12789	6.55e-15	2.11e-74	0.8095	0.59	3	Cys
FBgn0263980	0.69438	0.619166	0.769594	1.08e-21	2.32e-17	0.1545	0.0095	2	Stacl
FBgn0085195	0.693748	0.533343	0.854152	2.38e-08	1.7e-24	0.579	0.3075	4	CG34166
FBgn0039562	0.691281	0.65815	0.724413	3.39e-12	3.02e-12	0.3745	0.1085	8	Gp93
FBgn0000357	0.686674	0.691276	0.682072	4.08e-25	6.91e-28	0.269	0.0355	3	Cp18
FBgn0032836	0.686343	0.728316	0.644371	3.43e-30	7.37e-10	0.2225	0.056	1	CG10680
FBgn0033830	0.685874	0.53718	0.834568	4.66e-18	9.86e-20	0.132	0.002	2	CG10814
FBgn0086357	0.684534	0.851572	0.517496	4.38e-46	1.25e-09	0.371	0.1065	2	Sec61a
FBgn0000279	0.682792	0.818102	0.547483	1.81e-08	0.00303886	0.1855	0.0025	9	CecC
FBgn0020385	0.68136	0.687104	0.675615	1.06e-09	1.07e-07	0.387	0.1475	8	pug
FBgn0035909	0.680817	0.792419	0.569215	9.17e-56	1.75e-14	0.532	0.225	3	ergic53
FBgn0039102	0.679737	0.567715	0.79176	2.67e-12	1.05e-08	0.281	0.0955	6	SPE
FBgn0040735	0.67701	0.672428	0.681592	1.67e-09	1.32e-07	0.1725	0.03	7	BomT2
FBgn0032835	0.675136	0.458105	0.892167	0.000414402	1.06e-11	0.197	0.035	8	CG16772
FBgn0000357	0.675064	0.682677	0.667452	9.98e-07	1.48e-05	0.118	0.014	5	Cp18
FBgn0020385	0.673122	0.444095	0.90215	5.39e-22	1.56e-23	0.3025	0.087	1	pug
FBgn0032810	0.672177	0.683402	0.660952	5.45e-09	1.69e-09	0.1715	0.0235	4	CG13077
FBgn0034741	0.670114	0.87796	0.462268	3.74e-52	3.4e-20	0.2665	0.0085	3	CG4269
FBgn0010638	0.669849	0.740658	0.59904	1.34e-14	1.57e-06	0.3365	0.095	8	Sec61ß
FBgn0022787	0.668221	0.702236	0.634205	3.07e-11	0.00250467	0.3115	0.1025	8	Hel89B
FBgn0050026	0.668146	0.557255	0.779037	0.000147847	4.12e-13	0.136	0.012	4	CG30026
FBgn0262838	0.667034	0.661421	0.672647	1.06e-24	9.23e-15	0.169	0.0165	2	BomT1
FBgn0040735	0.66671	0.533116	0.800305	1.79e-07	8.95e-08	0.228	0.0535	8	BomT2
FBgn0085195	0.665294	0.537197	0.793392	3.71e-12	2.22e-20	0.5415	0.247	5	CG34166
FBgn0040735	0.664305	0.732934	0.595676	7.96e-53	9.71e-14	0.163	0.0375	0	BomT2
FBgn0038465	0.664125	0.55784	0.770411	4.16e-18	4.21e-20	0.1945	0.0375	1	Irc
FBgn0262794	0.661092	0.737062	0.585122	3.73e-08	1.47e-08	0.125	0.0045	4	CG43175
FBgn0041180	0.660784	0.498062	0.823505	1.16e-14	4.34e-18	0.1755	0.0275	2	Tep4
FBgn0039031	0.660614	0.68259	0.638638	4.43e-08	3.45e-08	0.273	0.075	8	Gbp3
FBgn0030160	0.659716	0.568332	0.751101	2.99e-30	4.79e-16	0.343	0.1155	1	CG9691
FBgn0033250	0.659548	0.767484	0.551613	2.89e-09	1.59e-07	0.264	0.086	4	CG14762
FBgn0005391	0.656952	0.382252	0.931651	1.42e-20	9.79e-38	0.952	0.7265	7	Yp2
FBgn0050026	0.656015	0.683398	0.628632	1.84e-23	9.14e-15	0.1775	0.021	2	CG30026
FBgn0039031	0.655847	0.64089	0.670803	1.47e-21	9.75e-12	0.19	0.045	1	Gbp3
FBgn0032472	0.652125	0.665973	0.638277	2.17e-08	2e-05	0.2125	0.063	7	CG9928
FBgn0014002	0.651102	0.540328	0.761875	9.35e-16	9.77e-24	0.656	0.324	5	Pdi
FBgn0050026	0.648733	0.71466	0.582805	1.41e-09	2.04e-05	0.128	0.01	5	CG30026
FBgn0035909	0.64743	0.786531	0.508329	9.64e-38	4.57e-09	0.2615	0.0535	2	ergic53
FBgn0054054	0.647312	0.697993	0.59663	6.27e-48	2.86e-23	0.3195	0.0395	3	CG34054
FBgn0036732	0.641558	0.625558	0.657559	7.11e-09	2.6e-06	0.198	0.035	8	Oatp74D
FBgn0262838	0.641114	0.542076	0.740152	1.44e-05	9.16e-09	0.1195	0.0095	5	BomT1
FBgn0020385	0.640959	0.561153	0.720766	5.31e-10	4.17e-11	0.3865	0.1565	5	pug
FBgn0020385	0.638567	0.49585	0.781284	2.97e-10	3.3e-16	0.421	0.173	4	pug
FBgn0023129	0.637522	0.81234	0.462703	1.03e-34	5.79e-09	0.2245	0.0385	2	aay
FBgn0036732	0.634117	0.473846	0.794389	6.38e-06	1.02e-09	0.1815	0.0385	5	Oatp74D
FBgn0086357	0.63404	0.713533	0.554548	1.75e-10	4.52e-05	0.288	0.1065	4	Sec61a
FBgn0019925	0.633887	0.664302	0.603471	1.22e-41	1.93e-17	0.5375	0.2505	3	Surf4
FBgn0036732	0.633795	0.666144	0.601446	1.79e-36	1.09e-08	0.638	0.4095	3	Oatp74D
FBgn0038074	0.633407	0.31603	0.950785	0.00177659	6.59e-10	0.144	0.0155	8	Gnmt
FBgn0033250	0.632176	0.667052	0.597301	1.49e-35	3.6e-20	0.4585	0.148	2	CG14762
FBgn0262881	0.628292	0.476827	0.779756	0.00186891	1.49e-09	0.1965	0.005	9	Mtkl
FBgn0004047	0.626303	0.33225	0.920357	4.79e-16	1.31e-92	0.998	0.8925	4	Yp3
FBgn0000357	0.626235	0.616549	0.635921	4.83e-14	3.29e-14	0.1295	0.012	2	Cp18
FBgn0025700	0.626024	0.738226	0.513822	3.69e-44	4.3e-17	0.4835	0.1915	3	CG5885
FBgn0033250	0.622562	0.547838	0.697285	4.69e-06	8.72e-08	0.2335	0.059	8	CG14762
FBgn0032836	0.622226	0.714509	0.529942	1.61e-10	0.000447199	0.31	0.1055	8	CG10680
FBgn0014002	0.620845	0.484226	0.757464	2e-05	5.41e-09	0.4815	0.291	7	Pdi
FBgn0032810	0.620599	0.649482	0.591716	5.37e-16	1.01e-07	0.1635	0.02	6	CG13077
FBgn0262801	0.618842	0.880789	0.356895	4.4e-38	1.29e-05	0.235	0.048	2	twr
FBgn0015221	0.617167	0.632034	0.602301	5.78e-20	1.2e-12	0.649	0.3465	5	Fer2LCH
FBgn0033926	0.616773	0.735518	0.498029	4.05e-17	2.73e-08	0.198	0.0535	2	Arc1
FBgn0037230	0.614483	0.714794	0.514172	3.44e-11	0.0001258	0.3815	0.1515	8	Nepl11
FBgn0038465	0.613057	0.636312	0.589802	2.66e-07	1.97e-07	0.174	0.0375	7	Irc
FBgn0004045	0.612815	0.475731	0.7499	2.09e-14	1.57e-39	0.998	0.9205	8	Yp1
FBgn0012036	0.607855	0.702669	0.513041	1.3e-45	8.17e-08	0.4095	0.159	1	Aldh
FBgn0086357	0.60521	0.636067	0.574354	6.85e-50	5.23e-16	0.1825	0.0455	0	Sec61a
FBgn0011672	0.604429	0.677209	0.53165	1.5e-31	8.99e-06	0.3635	0.148	3	Mvl
FBgn0004047	0.602777	0.310036	0.895517	1.14e-08	8.99e-90	0.998	0.9055	5	Yp3
FBgn0020414	0.600306	0.544708	0.655903	3.61e-13	4.43e-13	0.1175	0.016	1	Idgf3
FBgn0259175	0.599552	0.679929	0.519175	1.58e-30	2.82e-16	0.2815	0.059	3	ome
FBgn0040735	0.599495	0.487032	0.711957	6.97e-07	9.94e-08	0.2595	0.089	5	BomT2
FBgn0262801	0.597747	0.635221	0.560274	2.16e-47	5.53e-23	0.4675	0.151	3	twr
FBgn0038829	0.596251	0.679037	0.513465	8.39e-53	7.4e-11	0.153	0.0325	0	CG17271
FBgn0052190	0.596245	0.515367	0.677124	5.07e-10	7.75e-08	0.3455	0.1105	8	NUCB1
FBgn0002868	0.594385	0.583981	0.604789	5.28e-60	1.72e-15	0.674	0.31	1	MtnA
FBgn0031432	0.593343	0.565531	0.621156	9.26e-32	5.78e-26	0.344	0.0715	3	Cyp309a1
FBgn0030310	0.592541	0.496074	0.689008	0.000554107	3.02e-10	0.132	0.0165	4	PGRP-SA
FBgn0033250	0.592142	0.548372	0.635912	5.97e-62	4.98e-20	0.2345	0.059	0	CG14762
FBgn0067905	0.591067	0.5709	0.611233	4.56e-09	3.73e-09	0.1735	0.027	7	Dso2
FBgn0020414	0.589296	0.605366	0.573225	0.00160879	1.96e-06	0.1985	0.0685	4	Idgf3
FBgn0038074	0.587929	0.516856	0.659001	9.73e-12	2.12e-12	0.178	0.023	6	Gnmt
FBgn0034753	0.586138	0.741162	0.431114	2.23e-109	5.23e-18	0.4755	0.176	0	CG2852
FBgn0029709	0.585975	0.775623	0.396326	1.38e-28	1.82e-05	0.2165	0.0525	2	CHOp24
FBgn0025678	0.583262	0.604081	0.562444	8.25e-22	1.02e-11	0.156	0.018	2	CaBP1
FBgn0040070	0.578529	0.836356	0.320702	6.23e-63	2.96e-05	0.1645	0.042	0	Trx-2
FBgn0050026	0.57826	0.646425	0.510095	1.5e-17	1.03e-05	0.149	0.0155	6	CG30026
FBgn0039094	0.577743	0.557367	0.598118	1.62e-19	1.92e-13	0.1585	0.019	2	CG10184
FBgn0035147	0.57669	0.615468	0.537912	7.26e-06	0.00642116	0.2245	0.091	4	Gale
FBgn0029114	0.576452	0.618532	0.534372	4.01e-05	0.000571474	0.12	0.0145	8	Tollo
FBgn0038465	0.576409	0.580958	0.571859	1.78e-15	7e-05	0.304	0.1145	6	Irc
FBgn0067905	0.57606	0.356024	0.796097	1.88e-15	3.01e-37	0.575	0.2945	3	Dso2
FBgn0039031	0.575377	0.590886	0.559868	4.3e-08	5e-05	0.1665	0.037	7	Gbp3
FBgn0040735	0.574881	0.548499	0.601263	3.82e-07	8.58e-06	0.2365	0.081	4	BomT2
FBgn0033830	0.574222	0.422669	0.725774	5.78e-25	1.77e-44	0.2565	0.0045	3	CG10814
FBgn0033250	0.57383	0.553534	0.594126	1.06e-11	0.000118869	0.2645	0.098	6	CG14762
FBgn0045866	0.571346	0.586736	0.555957	3.09e-30	1.73e-14	0.521	0.2665	3	bai
FBgn0032322	0.570937	0.738779	0.403095	2.26e-25	2.03e-07	0.222	0.0535	2	CG16743
FBgn0000357	0.570009	0.401606	0.738413	2.08e-07	2.72e-08	0.149	0.025	6	Cp18
FBgn0005585	0.569542	0.709068	0.430016	1.11e-56	2.61e-09	0.782	0.579	3	Calr
FBgn0033153	0.569492	0.501581	0.637403	8.07e-30	6.76e-24	0.2555	0.0275	3	Gadd45
FBgn0000406	0.569056	0.512455	0.625657	6.05e-08	0.00147345	0.33	0.162	7	Cyt-b5-r
FBgn0040532	0.566331	0.520006	0.612657	7.7e-22	4.76e-13	0.4755	0.249	3	CG8369
FBgn0085195	0.566071	0.25909	0.873051	3.19e-18	2.46e-17	0.59	0.283	6	CG34166
FBgn0028526	0.565807	0.539743	0.591871	4.32e-26	3.58e-10	0.2995	0.107	1	CG15293
FBgn0019925	0.564495	0.705381	0.42361	3.32e-27	6.13e-08	0.266	0.0735	2	Surf4
FBgn0039562	0.563794	0.477024	0.650563	5.03e-23	2e-14	0.307	0.104	1	Gp93
FBgn0039094	0.563458	0.501039	0.625877	1.36e-29	4.57e-33	0.3805	0.0885	3	CG10184
FBgn0034331	0.563317	0.402298	0.724336	3.68e-74	8.65e-86	0.711	0.324	0	BomBc2
FBgn0032773	0.562234	0.527376	0.597092	1.71e-07	3.55e-05	0.285	0.0955	8	fon
FBgn0262721	0.561525	0.560893	0.562157	9.27e-31	2.46e-10	0.3715	0.14	3	CG43165
FBgn0005585	0.558904	0.734787	0.383021	9.99e-92	1.36e-09	0.3365	0.115	0	Calr
FBgn0034753	0.558805	0.761568	0.356041	5.36e-19	8.75e-05	0.576	0.32	4	CG2852
FBgn0030925	0.557724	0.551759	0.56369	0.00490612	2.2e-05	0.154	0.0475	7	Hayan
FBgn0031260	0.556739	0.777191	0.336287	7.01e-31	9.2e-06	0.181	0.0265	2	Spp
FBgn0032322	0.556246	0.630636	0.481856	3.47e-06	0.000742789	0.1265	0.0225	5	CG16743
FBgn0032322	0.555144	0.603288	0.507	1.53e-06	0.00588864	0.1395	0.0235	8	CG16743
FBgn0036732	0.554506	0.368443	0.740568	0.000356713	4.38e-06	0.2245	0.09	6	Oatp74D
FBgn0023129	0.554099	0.709067	0.399132	1.38e-49	0.000342835	0.5405	0.2755	3	aay
FBgn0032773	0.551922	0.396218	0.707626	3.63e-11	2.57e-13	0.1885	0.0545	1	fon
FBgn0030310	0.551243	0.38718	0.715306	7.14e-07	6.41e-09	0.1765	0.0395	6	PGRP-SA
FBgn0027835	0.550718	0.693252	0.408184	1.08e-35	6.81e-09	0.396	0.1315	2	Dp1
FBgn0028543	0.54988	0.410379	0.689381	0.00666	1.72e-07	0.182	0.056	7	NimB2
FBgn0035121	0.548488	0.635867	0.461109	3.92e-43	3.39e-09	0.466	0.1995	3	Tudor-SN
FBgn0020414	0.547134	0.549839	0.544429	1.85e-25	3.02e-11	0.282	0.078	2	Idgf3
FBgn0012036	0.546474	0.590844	0.502105	3.5e-34	2.4e-14	0.656	0.319	2	Aldh
FBgn0005585	0.546112	0.665057	0.427168	5.35e-39	8.1e-09	0.5915	0.28	2	Calr
FBgn0004045	0.546076	0.500921	0.591231	4.69e-20	9.32e-45	1	0.937	4	Yp1
FBgn0028327	0.545676	0.674089	0.417264	1.62e-56	1.59e-07	0.178	0.048	0	l(1)G0320
FBgn0039102	0.544566	0.575837	0.513295	3.42e-05	0.000102248	0.138	0.03	7	SPE
FBgn0000406	0.544023	0.514767	0.57328	5e-09	1.28e-06	0.479	0.2275	8	Cyt-b5-r
FBgn0000079	0.541907	0.429691	0.654124	2.45e-12	1.79e-14	0.1825	0.0435	2	Amy-p
FBgn0020414	0.54045	0.469133	0.611767	9.29e-21	6.77e-18	0.5475	0.3175	3	Idgf3
FBgn0030310	0.539905	0.464512	0.615297	1.22e-13	1.26e-11	0.226	0.0675	2	PGRP-SA
FBgn0020414	0.538958	0.497681	0.580235	1.01e-32	3.26e-13	0.122	0.027	0	Idgf3
FBgn0037230	0.53892	0.552148	0.525692	1.29e-38	2.89e-18	0.79	0.647	3	Nepl11
FBgn0030310	0.538603	0.48782	0.589387	5.53e-27	1.78e-15	0.1125	0.024	0	PGRP-SA
FBgn0259238	0.536216	0.683687	0.388745	2.1e-26	4.69e-05	0.1505	0.0205	2	CG42336
FBgn0034753	0.535277	0.484655	0.585898	6.72e-23	4.82e-07	0.634	0.367	6	CG2852
FBgn0030310	0.535079	0.337896	0.732263	0.0107097	1.78e-09	0.136	0.0235	5	PGRP-SA
FBgn0037714	0.534606	0.640428	0.428785	2.36e-23	3.66e-11	0.229	0.0515	2	CG9396
FBgn0032835	0.534467	0.435068	0.633867	0.00467314	0.000672268	0.1165	0.027	7	CG16772
FBgn0037230	0.534116	0.58981	0.478422	2.77e-05	0.00275553	0.199	0.0705	7	Nepl11
FBgn0045866	0.533369	0.524103	0.542636	2.11e-35	3.31e-12	0.131	0.0305	0	bai
FBgn0003162	0.529908	0.674784	0.385032	1.6e-33	2.88e-08	0.32	0.0975	3	Pu
FBgn0039031	0.529817	0.400982	0.658652	2.18e-06	1.85e-07	0.261	0.095	5	Gbp3
FBgn0023507	0.528654	0.481081	0.576227	7.9e-23	3.39e-11	0.2765	0.094	1	D2hgdh
FBgn0030310	0.528512	0.394071	0.662953	2.67e-22	1.9e-23	0.457	0.2	3	PGRP-SA
FBgn0052667	0.524793	0.415406	0.63418	4.23e-14	1.93e-09	0.182	0.054	1	ssp7
FBgn0264979	0.524484	0.6343	0.414668	1.89e-45	4.65e-18	0.324	0.0575	3	CG4267
FBgn0031432	0.521709	0.431258	0.612161	1.58e-16	2.45e-13	0.141	0.015	2	Cyp309a1
FBgn0040735	0.521151	0.43647	0.605832	1.35e-25	8.11e-22	0.5635	0.2855	3	BomT2
FBgn0036732	0.517383	0.468015	0.566751	9.2e-05	5.39e-07	0.185	0.0515	4	Oatp74D
FBgn0020385	0.51695	0.522145	0.511755	0.000270313	4.44e-06	0.2625	0.11	7	pug
FBgn0010391	0.516916	0.563455	0.470378	9.74e-38	1.28e-14	0.461	0.189	3	SrpRa
FBgn0263980	0.516218	0.381921	0.650516	0.0010542	1.87e-07	0.1615	0.0435	6	Stacl
FBgn0035770	0.515426	0.378683	0.65217	4.84e-16	5.21e-11	0.241	0.084	1	pst
FBgn0032836	0.514657	0.56362	0.465694	1.6e-06	0.000256226	0.324	0.159	4	CG10680
FBgn0004045	0.51372	0.416777	0.610664	0.0240851	1.01e-05	0.9965	0.9455	10	Yp1
FBgn0033663	0.513297	0.558705	0.467889	4.19e-46	8.88e-11	0.1905	0.0565	0	ERp60
FBgn0033926	0.51256	0.507265	0.517854	1.07e-15	0.000474499	0.1455	0.043	1	Arc1
FBgn0011016	0.511576	0.60068	0.422472	2.79e-33	2.77e-11	0.3845	0.1435	3	SsRß
FBgn0032810	0.509345	0.493556	0.525134	4.86e-06	5.23e-05	0.146	0.0205	8	CG13077
FBgn0035976	0.508779	0.452435	0.565123	8e-16	7.39e-12	0.1675	0.0295	2	PGRP-LC
FBgn0035121	0.508546	0.638987	0.378106	2.07e-24	2.42e-05	0.1875	0.04	2	Tudor-SN
FBgn0023529	0.507857	0.435116	0.580598	0.000261316	4.1e-07	0.2755	0.1175	4	CG2918
FBgn0032382	0.507746	0.527972	0.487521	1.95e-21	9.63e-07	0.2195	0.0695	1	Mal-B2
FBgn0027835	0.507576	0.634775	0.380377	1.83e-63	6.98e-07	0.202	0.055	0	Dp1
FBgn0020385	0.506984	0.298139	0.715829	1.89e-07	8.28e-12	0.4105	0.1915	6	pug
FBgn0032836	0.501643	0.53218	0.471106	1.36e-08	7.55e-05	0.312	0.128	5	CG10680
FBgn0037230	0.500767	0.486939	0.514595	1.96e-26	1.74e-18	0.696	0.3655	2	Nepl11
FBgn0010415	0.499143	0.316748	0.681538	7.64e-24	1.04e-15	0.448	0.196	1	Sdc
FBgn0040606	0.498486	0.272291	0.72468	6.53e-19	2.87e-20	0.461	0.2025	1	CG6503
FBgn0033926	0.496616	0.606108	0.387123	6.27e-39	1.11e-08	0.135	0.0375	0	Arc1
FBgn0021795	0.4961	0.543102	0.449098	1.72e-13	0.0340541	0.408	0.1995	5	Tapd
FBgn0031260	0.495951	0.519945	0.471957	2.22e-30	7.82e-13	0.3605	0.122	3	Spp
FBgn0000358	0.495077	0.319931	0.670222	2.39e-11	8.76e-17	0.188	0.0355	3	Cp19
FBgn0026415	0.494942	0.447184	0.5427	1.32e-05	1.67e-05	0.385	0.1765	8	Idgf4
FBgn0032945	0.494355	0.609271	0.379439	8.38e-28	0.0090086	0.565	0.352	3	CG8665
FBgn0045866	0.493386	0.488195	0.498576	6.26e-20	6.07e-08	0.277	0.0935	2	bai
FBgn0033250	0.488303	0.54462	0.431985	3.08e-08	0.0131002	0.2355	0.086	5	CG14762
FBgn0020414	0.485412	0.510861	0.459963	6.52e-07	0.000126699	0.351	0.1425	8	Idgf3
FBgn0032322	0.481771	0.579816	0.383726	5.84e-34	5.75e-06	0.4645	0.2335	3	CG16743
FBgn0039031	0.48034	0.463596	0.497084	9.64e-52	2.29e-14	0.2495	0.0835	0	Gbp3
FBgn0010415	0.47923	0.501318	0.457141	8.11e-24	1.38e-13	0.7625	0.4455	2	Sdc
FBgn0262608	0.477567	0.623028	0.332107	1.76e-19	0.00860551	0.1325	0.026	2	CG43134
FBgn0038465	0.476475	0.372162	0.580788	1.29e-41	8.51e-19	0.2295	0.0715	0	Irc
FBgn0025678	0.476387	0.475572	0.477201	6.87e-26	1.68e-13	0.3295	0.1085	3	CaBP1
FBgn0033663	0.476361	0.596823	0.355899	8.96e-27	1.26e-06	0.376	0.145	2	ERp60
FBgn0029823	0.47488	0.431947	0.517812	3.39e-06	0.0168937	0.244	0.1025	5	Shmt
FBgn0027929	0.474259	0.506025	0.442492	1.08e-25	8.29e-14	0.345	0.115	3	NimB1
FBgn0029823	0.47393	0.271144	0.676716	0.00476444	0.00013992	0.2525	0.1	8	Shmt
FBgn0037230	0.473905	0.33741	0.6104	8.92e-11	9.05e-05	0.366	0.1785	6	Nepl11
FBgn0032773	0.473718	0.46618	0.481255	0.00182582	0.00192746	0.162	0.053	7	fon
FBgn0038465	0.473123	0.436509	0.509738	8.26e-23	1.66e-13	0.4925	0.2105	2	Irc
FBgn0004045	0.472703	0.364156	0.58125	9.66e-09	4.01e-45	0.9985	0.9505	5	Yp1
FBgn0033926	0.472667	0.374276	0.571058	9.2e-19	2.02e-15	0.371	0.152	3	Arc1
FBgn0033250	0.470288	0.409978	0.530598	0.000232843	0.000704449	0.1485	0.041	7	CG14762
FBgn0023529	0.468564	0.420763	0.516365	3.72e-06	8.5e-05	0.3185	0.125	8	CG2918
FBgn0040606	0.468255	0.379919	0.556591	9.57e-05	2.99e-05	0.402	0.223	7	CG6503
FBgn0028526	0.467687	0.451721	0.483654	4.25e-08	9.4e-06	0.3995	0.201	5	CG15293
FBgn0015221	0.467008	0.594179	0.339838	1.27e-31	2.64e-08	0.7705	0.459	2	Fer2LCH
FBgn0038129	0.466204	0.545785	0.386622	4.68e-23	1.87e-05	0.2635	0.0845	2	TBC1D5
FBgn0038829	0.465829	0.521177	0.410482	3.37e-05	0.0229742	0.2265	0.095	4	CG17271
FBgn0035976	0.465827	0.397514	0.534139	0.00761208	1.53e-06	0.1505	0.04	4	PGRP-LC
FBgn0039737	0.464882	0.475113	0.454651	1.33e-33	8.9e-08	0.4515	0.205	1	CG7920
FBgn0012036	0.464152	0.444715	0.483589	1.69e-12	8.51e-06	0.4855	0.245	5	Aldh
FBgn0037718	0.463256	0.501213	0.425299	7.33e-24	1.36e-09	0.34	0.132	3	P58IPK
FBgn0069242	0.461873	0.401859	0.521887	1.23e-13	1.83e-11	0.243	0.0755	2	eca
FBgn0004045	0.4618	0.33224	0.591359	9.16e-29	4.75e-63	1	0.9985	3	Yp1
FBgn0011274	0.461736	0.456143	0.46733	1.4e-15	2.25e-05	0.59	0.414	3	Dif
FBgn0012036	0.461305	0.448295	0.474316	1.65e-65	4.65e-19	0.3865	0.1495	0	Aldh
FBgn0037230	0.459914	0.282564	0.637263	0.00295292	2.41e-08	0.3765	0.206	4	Nepl11
FBgn0038897	0.459807	0.582083	0.337531	3.36e-21	8.11e-07	0.35	0.1515	3	CG5849
FBgn0039629	0.45964	0.506964	0.412316	1.06e-15	0.000148775	0.181	0.054	2	CG11842
FBgn0038129	0.458028	0.51199	0.404065	3.34e-35	3.37e-05	0.596	0.3785	3	TBC1D5
FBgn0039682	0.457245	0.323557	0.590933	4.65e-33	6.89e-22	0.739	0.4075	1	Obp99c
FBgn0014002	0.45691	0.461619	0.452201	5.26e-10	4.23e-06	0.636	0.356	8	Pdi
FBgn0031049	0.454581	0.544772	0.364391	4.33e-18	8.96e-05	0.1485	0.03	2	Sec61?
FBgn0024289	0.454285	0.259975	0.648595	0.0108649	2.51e-07	0.442	0.2365	8	Sodh-1
FBgn0032773	0.453689	0.405552	0.501826	3.02e-06	0.00628658	0.2665	0.1195	5	fon
FBgn0033663	0.449473	0.478033	0.420914	1.05e-29	8.44e-08	0.6225	0.406	3	ERp60
FBgn0039737	0.44816	0.476203	0.420117	3.23e-07	0.0147995	0.504	0.339	7	CG7920
FBgn0027835	0.447759	0.511915	0.383602	6.69e-36	7.04e-07	0.641	0.4215	3	Dp1
FBgn0023129	0.447568	0.440523	0.454614	1.44e-13	0.000233421	0.133	0.0365	1	aay
FBgn0000360	0.446599	0.533203	0.359996	4.24e-26	6.19e-05	0.2015	0.0425	3	Cp38
FBgn0267330	0.446006	0.469014	0.422998	3.16e-28	2.96e-06	0.3495	0.1405	3	KdelR
FBgn0015221	0.445693	0.563457	0.327929	6.3e-27	0.0254988	0.717	0.47	6	Fer2LCH
FBgn0032287	0.444482	0.370296	0.518668	0.043076	0.000195771	0.1665	0.0595	4	CG6415
FBgn0011336	0.443359	0.482859	0.40386	4.91e-22	1.5e-08	0.4745	0.2605	3	Stt3B
FBgn0039241	0.442839	0.469888	0.415791	0.00237815	0.0116515	0.182	0.07	4	CG11089
FBgn0031049	0.440668	0.587068	0.294268	5.99e-47	2.42e-06	0.4175	0.157	3	Sec61?
FBgn0038829	0.439924	0.464161	0.415688	1.36e-06	0.0294764	0.231	0.0755	8	CG17271
FBgn0032198	0.439024	0.608194	0.269855	5.12e-46	0.00222179	0.158	0.051	0	eEF1d
FBgn0038465	0.438892	0.452801	0.424983	3.68e-11	0.00250429	0.4735	0.22	8	Irc
FBgn0039629	0.43828	0.383545	0.493015	7.68e-18	5.66e-10	0.3885	0.1835	3	CG11842
FBgn0014002	0.435458	0.279023	0.591892	1.23e-23	6.18e-13	0.4985	0.234	1	Pdi
FBgn0038299	0.434477	0.391748	0.477206	0.00023403	0.00201552	0.148	0.0315	8	Spn88Eb
FBgn0034638	0.433396	0.288293	0.5785	0.00153859	0.000111699	0.2965	0.126	8	CG10433
FBgn0260474	0.43289	0.358282	0.507497	8.95e-15	2.09e-13	0.4315	0.2165	3	CG30002
FBgn0052190	0.432106	0.402863	0.46135	2.01e-06	0.000210451	0.287	0.122	5	NUCB1
FBgn0036030	0.428226	0.367704	0.488749	3.89e-08	0.00523123	0.421	0.1965	8	Prps
FBgn0028526	0.42813	0.470361	0.385899	3.37e-07	0.0124909	0.425	0.248	4	CG15293
FBgn0038129	0.427894	0.281007	0.574781	0.000119892	0.0174875	0.191	0.078	6	TBC1D5
FBgn0028969	0.427422	0.418442	0.436402	1.23e-15	2.57e-05	0.1375	0.0265	2	dCOP
FBgn0004926	0.426495	0.571916	0.281074	6.16e-25	0.00135025	0.285	0.1005	2	eIF2ß
FBgn0000053	0.425614	0.33793	0.513298	4.37e-12	4.96e-05	0.1835	0.0685	1	Gart
FBgn0035909	0.425361	0.381363	0.469358	3.03e-05	0.00653745	0.1845	0.061	4	ergic53
FBgn0039031	0.424036	0.395069	0.453003	9.43e-21	4.5e-11	0.6775	0.497	3	Gbp3
FBgn0030160	0.42399	0.447347	0.400634	2.78e-06	0.01307	0.458	0.2885	4	CG9691
FBgn0032322	0.422562	0.407197	0.437927	0.000374105	0.0118493	0.153	0.052	6	CG16743
FBgn0035771	0.422283	0.393854	0.450711	2.05e-14	5.34e-06	0.173	0.046	2	Sec63
FBgn0027929	0.421666	0.464427	0.378905	1.48e-15	0.000201004	0.119	0.0205	2	NimB1
FBgn0001187	0.418982	0.476305	0.36166	1.93e-14	0.00919476	0.1775	0.068	1	Hex-C
FBgn0000360	0.418653	0.433846	0.403461	6.12e-11	0.000675553	0.1185	0.015	6	Cp38
FBgn0032322	0.416189	0.364005	0.468374	0.00166177	6.15e-06	0.1315	0.027	4	CG16743
FBgn0031937	0.41594	0.405599	0.42628	2.36e-14	8.73e-05	0.497	0.314	3	CG13795
FBgn0039172	0.413469	0.464184	0.362754	2.36e-11	0.000223924	0.116	0.0235	2	Spase22-23
FBgn0011584	0.407936	0.504824	0.311048	1.76e-20	0.000260349	0.224	0.068	2	Trp1
FBgn0086357	0.405226	0.400873	0.40958	7.5e-06	0.0178453	0.285	0.1145	8	Sec61a
FBgn0020414	0.404248	0.349936	0.45856	0.00303048	0.0332958	0.2075	0.0965	6	Idgf3
FBgn0035147	0.403822	0.343238	0.464406	2.59e-09	0.000323379	0.1345	0.0445	1	Gale
FBgn0033926	0.400109	0.324308	0.47591	1.52e-05	0.00627043	0.231	0.094	5	Arc1
FBgn0024509	0.399532	0.455237	0.343827	9.73e-11	0.00845413	0.1165	0.0285	2	Sec13
FBgn0026415	0.398851	0.394938	0.402765	1.4e-18	2.33e-09	0.6275	0.339	2	Idgf4
FBgn0034063	0.397953	0.404027	0.391879	1.09e-17	2.99e-08	0.312	0.1225	3	CG8389
FBgn0039564	0.397183	0.438477	0.35589	2.11e-14	5.31e-05	0.147	0.033	2	Nep7
FBgn0262481	0.396995	0.37135	0.42264	2.58e-17	1.53e-16	0.2105	0.0365	3	CG43071
FBgn0032198	0.395429	0.496004	0.294855	2.93e-25	0.000224931	0.319	0.1175	2	eEF1d
FBgn0040735	0.394657	0.41455	0.374763	4.83e-15	1.79e-06	0.2875	0.1125	2	BomT2
FBgn0038829	0.392814	0.326316	0.459311	5.81e-14	2.42e-05	0.178	0.0595	1	CG17271
FBgn0015222	0.389851	0.411068	0.368634	5.49e-31	7.32e-05	0.434	0.2055	1	Fer1HCH
FBgn0011204	0.389295	0.448996	0.329594	1.27e-13	7.28e-06	0.1815	0.0515	2	cue
FBgn0264490	0.387467	0.379752	0.395182	4.83e-19	0.0104584	0.2415	0.1015	1	Eip93F
FBgn0086691	0.385356	0.336713	0.433998	1.2e-05	0.00514476	0.3115	0.156	5	UK114
FBgn0037714	0.384806	0.434876	0.334736	9.31e-23	8.31e-05	0.445	0.238	3	CG9396
FBgn0262126	0.380198	0.471503	0.288892	1.6e-29	3.69e-05	0.2955	0.098	3	Sec24CD
FBgn0035147	0.379643	0.43699	0.322297	1.37e-38	0.000137883	0.176	0.062	0	Gale
FBgn0012036	0.378948	0.371278	0.386618	6.03e-08	0.0219955	0.5045	0.2735	8	Aldh
FBgn0015222	0.377085	0.276336	0.477834	7.5e-53	4.81e-22	0.4695	0.2045	0	Fer1HCH
FBgn0002868	0.374615	0.359557	0.389673	1.12e-10	4.35e-05	0.748	0.4515	8	MtnA
FBgn0011016	0.371366	0.412613	0.330119	5.72e-13	0.000199067	0.154	0.041	2	SsRß
FBgn0035909	0.369672	0.259329	0.480015	5.19e-08	0.000103676	0.137	0.0465	1	ergic53
FBgn0038535	0.369088	0.436642	0.301535	3.97e-19	0.040746	0.52	0.338	3	alt
FBgn0265137	0.368444	0.394769	0.342118	0.00699841	0.00503285	0.1635	0.0465	8	Spn42Da
FBgn0052190	0.368015	0.313857	0.422174	2.74e-13	2.6e-06	0.1985	0.0695	1	NUCB1
FBgn0265137	0.364296	0.3912	0.337393	3.63e-16	0.00502802	0.458	0.2845	3	Spn42Da
FBgn0261113	0.363648	0.377254	0.350042	1.23e-11	7.33e-08	0.267	0.102	2	Xrp1
FBgn0037714	0.363443	0.330758	0.396128	2.42e-05	0.000210955	0.1615	0.048	6	CG9396
FBgn0033710	0.363361	0.432801	0.293922	1.67e-14	0.0237217	0.1615	0.046	2	CG17739
FBgn0032945	0.362905	0.421615	0.304195	6.7e-11	0.0342703	0.135	0.038	2	CG8665
FBgn0029709	0.362385	0.435209	0.289561	1.65e-22	0.000438682	0.417	0.2215	3	CHOp24
FBgn0037222	0.359977	0.41688	0.303075	5.39e-24	2.58e-06	0.206	0.043	3	CG14642
FBgn0052373	0.359896	0.42717	0.292622	8.62e-13	1.34e-07	0.277	0.112	3	CG32373
FBgn0015221	0.359763	0.417679	0.301848	1.75e-10	0.00371569	0.7865	0.5145	8	Fer2LCH
FBgn0039241	0.357054	0.363201	0.350908	3.33e-12	0.00858883	0.1455	0.049	1	CG11089
FBgn0033691	0.355524	0.276404	0.434643	2.79e-06	6.43e-06	0.116	0.029	2	CG8860
FBgn0037875	0.352291	0.427659	0.276923	4.2e-21	5.98e-07	0.263	0.088	3	ZnT86D
FBgn0037607	0.350919	0.345659	0.356179	5.47e-25	0.00202861	0.464	0.2475	1	CG8036
FBgn0050109	0.349752	0.431081	0.268423	1.91e-24	6.68e-13	0.2645	0.0635	3	CG30109
FBgn0260474	0.349649	0.321681	0.377618	2.3e-08	2.89e-05	0.145	0.0435	2	CG30002
FBgn0014466	0.348771	0.302848	0.394693	3.5e-14	1.87e-15	0.128	0.002	3	Cp7Fc
FBgn0039564	0.348152	0.384436	0.311868	5.07e-22	8.09e-09	0.314	0.114	3	Nep7
FBgn0023507	0.346427	0.323148	0.369706	3.39e-50	9.27e-10	0.337	0.141	0	D2hgdh
FBgn0033366	0.345459	0.268253	0.422664	1.54e-08	6.29e-05	0.204	0.0785	2	Ance-4
FBgn0023537	0.343866	0.38066	0.307073	3.14e-11	0.000783373	0.1515	0.0435	2	CG17896
FBgn0036030	0.338758	0.410207	0.267309	1.45e-57	0.00224717	0.321	0.14	0	Prps
FBgn0003979	0.333691	0.325504	0.341877	3.73e-14	0.000467136	0.189	0.0585	3	Vm26Aa
FBgn0035020	0.328576	0.335836	0.321316	2.29e-11	0.0365824	0.151	0.051	2	CG13585
FBgn0014868	0.32836	0.321601	0.33512	2.41e-14	4.81e-05	0.4165	0.238	3	Ost48
FBgn0039593	0.323289	0.293319	0.353258	2.17e-18	1.31e-12	0.194	0.0335	3	Sid
FBgn0013763	0.322685	0.272577	0.372792	8.82e-20	2.72e-05	0.371	0.178	1	Idgf6
FBgn0032836	0.322366	0.290626	0.354106	2.64e-12	0.000375237	0.7825	0.675	3	CG10680
FBgn0038460	0.321173	0.31446	0.327886	4.81e-12	0.000112828	0.2095	0.075	3	CG18622
FBgn0040623	0.31677	0.322615	0.310925	3.45e-16	1.84e-08	0.2335	0.07	3	Spase12
FBgn0030060	0.313238	0.253523	0.372953	5.64e-07	5.41e-06	0.11	0.0245	2	CG2004
FBgn0015222	0.310914	0.309026	0.312803	8.08e-20	1.38e-10	0.8745	0.7715	3	Fer1HCH
FBgn0026602	0.305786	0.315802	0.29577	2.2e-11	0.0108311	0.223	0.093	3	Adk3
FBgn0039241	0.302403	0.307122	0.297684	7.16e-23	0.00393477	0.1345	0.0525	0	CG11089
FBgn0038535	0.300027	0.332396	0.267658	8.96e-15	0.00159287	0.184	0.055	2	alt
FBgn0014868	0.297167	0.266441	0.327894	2.81e-13	0.00116974	0.1795	0.055	2	Ost48
FBgn0040532	0.291279	0.254344	0.328215	0.0196223	0.0001842	0.1535	0.0495	5	CG8369
FBgn0069242	0.286723	0.274628	0.298819	9.85e-09	0.00029582	0.439	0.28	3	eca
FBgn0034061	0.282372	0.281541	0.283202	1.14e-08	0.0146843	0.129	0.04	2	Ufc1
FBgn0260632	0.280963	0.306569	0.255358	2.03e-11	0.00654789	0.1995	0.078	3	dl
FBgn0003134	0.278701	0.256071	0.301331	6.9e-11	0.000285205	0.487	0.2705	2	Pp1a-96A
FBgn0039031	0.274862	0.276682	0.273042	4.43e-13	0.000342393	0.435	0.2255	2	Gbp3
FBgn0032987	0.267876	0.261007	0.274744	1.69e-24	2.44e-06	0.837	0.567	1	RpL21
FBgn0034061	0.265431	0.26408	0.266783	4.08e-11	0.00473933	0.2745	0.134	3	Ufc1
