# Supplementary material for: Inherent constraints on a polyfunctional tissue lead to a reproduction-immunity tradeoff
Source: BMC Biol. 2022 Jun 2;20:127. doi: 10.1186/s12915-022-01328-w (PMC9161490; doi:10.1186/s12915-022-01328-w)
Supplement: Supplementary file 5 — Additional file 5. Differentially expressed genes upon infection in mated females. padj = P-value adjusted for multiple testing. fc = log fold-change between the two treatments. Pct. 1 = percentage of cells in Mated Infected (MI) expressing the gene. Pct. 2 = percentage of cells in Mated Uninfected (MU) expressing the gene. adjusted_p_value = P-value adjusted for multiple testing. [file 12915_2022_1328_MOESM5_ESM.xlsx]

## Sheet: Sheet1
Differentially expressed genes upon infection in mated females. padj 1= P-value adjusted for multiple testing for replicate 1. padj 2 = P-value adjusted for multiple testing for replicate 2. fc1 = log fold-change between the two treatments of replicate 1. fc2 = log fold-change between the two treatments of replicate 2. fc = log fold-change between the two treatments. Pct. 1 = percentage of cells …
Upregulated in Mated infected (MI)												Downregulated in Mated infected (MI)
Flybase ID	fc	fc1	fc2	padj 1	padj 2	pct1	pct2	cluster	gene			Flybase ID	fc	fc1	fc2	padj 1	padj 2	pct1	pct2	cluster	gene
FBgn0041581	3.53141	3.72296	3.33986	0	0	0.869	0.011	0	AttB			FBgn0284245	-0.25613	-0.257927	-0.254334	0.00138277	0.0203864	0.9935	0.9975	10	eEF1α1
FBgn0012042	3.4057	3.35485	3.45654	1.34e-272	3.86e-262	0.9255	0.015	2	AttA			FBgn0037814	-0.26079	-0.264958	-0.256622	2.5e-08	2.92e-21	0.072	0.2435	3	CG6325
FBgn0041581	3.39173	3.53413	3.24934	3.62e-90	1.35e-11	0.8675	0.007	11	AttB			FBgn0000100	-0.268929	-0.284607	-0.253251	2.61e-13	5.5e-05	0.819	0.913	1	RpLP0
FBgn0041581	3.35431	3.60631	3.10232	5.22e-46	0.00430081	0.879	0.01	13	AttB			FBgn0032981	-0.270682	-0.27736	-0.264003	6.73e-05	2.63e-10	0.1135	0.26	3	CG3635
FBgn0041581	3.2898	3.68581	2.89378	3.98e-13	4.04e-13	0.9005	0.0225	16	AttB			FBgn0037186	-0.276351	-0.301035	-0.251668	1.07e-05	8.2e-11	0.226	0.4045	3	CG11241
FBgn0012042	3.21603	3.30189	3.13016	0	0	0.788	0.0065	0	AttA			FBgn0035539	-0.279055	-0.300642	-0.257469	0.000291082	2.28e-13	0.0945	0.2415	3	slow
FBgn0041581	3.18527	3.44568	2.92486	6.33e-124	2.78e-158	0.8825	0.0265	4	AttB			FBgn0000559	-0.280683	-0.264139	-0.297228	8.66e-05	7.58e-08	0.863	0.9105	4	eEF2
FBgn0041581	3.15208	3.4145	2.88965	3.31e-77	1.74e-183	0.881	0.0285	5	AttB			FBgn0028429	-0.287253	-0.251536	-0.32297	0.000723876	5.43e-22	0.204	0.394	3	I-2
FBgn0041581	3.12958	3.34427	2.91488	1.24e-260	2.11e-84	0.825	0.016	1	AttB			FBgn0001258	-0.290229	-0.276157	-0.304301	3.44e-05	1.12e-16	0.1115	0.278	3	Ldh
FBgn0012042	3.08392	3.41646	2.75137	1.76e-38	0.0238084	0.7835	0	13	AttA			FBgn0032652	-0.30122	-0.287554	-0.314886	1.34e-08	9.06e-16	0.1165	0.3015	3	CG6870
FBgn0041581	3.07898	3.27437	2.88358	9.13e-96	6.71e-68	0.857	0.031	8	AttB			FBgn0031002	-0.304851	-0.310506	-0.299196	8.8e-09	1.74e-13	0.177	0.371	3	CG14196
FBgn0041581	3.00243	3.31625	2.68861	2.35e-61	6.04e-26	0.873	0.0185	10	AttB			FBgn0002590	-0.305008	-0.338176	-0.27184	0.00709654	1.04e-10	0.804	0.9005	6	RpS5a
FBgn0012042	2.9949	3.08751	2.9023	8.12e-81	2.16e-08	0.774	0.0035	11	AttA			FBgn0005612	-0.305125	-0.268951	-0.3413	7.59e-05	9.01e-21	0.2555	0.464	3	Sox14
FBgn0041581	2.95666	3.28373	2.62959	2.17e-35	4.47e-10	0.797	0.0505	12	AttB			FBgn0036697	-0.310087	-0.270164	-0.35001	6.03e-05	1.36e-19	0.293	0.5035	3	rogdi
FBgn0012042	2.88095	3.08292	2.67898	2.09e-68	2.17e-149	0.797	0.0175	6	AttA			FBgn0038865	-0.310241	-0.337013	-0.283468	1.09e-06	1.05e-22	0.1065	0.2845	3	cDIP
FBgn0264541	2.85632	3.38636	2.32628	0	2.56e-231	0.638	0.0025	0	CG43920			FBgn0284245	-0.311324	-0.284556	-0.338092	1.37e-06	5.15e-37	0.984	0.995	6	eEF1α1
FBgn0012042	2.85327	2.93934	2.76721	1.81e-203	3.34e-69	0.7205	0.012	1	AttA			FBgn0031250	-0.313556	-0.353521	-0.27359	1.64e-05	7.68e-18	0.218	0.4205	3	Ent1
FBgn0000277	2.83701	3.208	2.46602	4.01e-178	1.72e-189	0.8675	0.022	3	CecA2			FBgn0044452	-0.315106	-0.252334	-0.377877	0.000614003	6.4e-27	0.254	0.4645	3	Atg2
FBgn0012042	2.83594	2.93361	2.73827	1.12e-107	4.02e-138	0.803	0.019	4	AttA			FBgn0031453	-0.315609	-0.378618	-0.252599	5.87e-09	4.32e-07	0.5955	0.735	2	Bacc
FBgn0012042	2.8333	3.10958	2.55702	1.71e-05	4.41e-08	0.6545	0.017	17	AttA			FBgn0284245	-0.31576	-0.341636	-0.289884	3.08e-11	2.7e-06	0.9885	0.9895	8	eEF1α1
FBgn0012042	2.82783	2.8419	2.81376	2.17e-53	5.14e-22	0.796	0.0185	10	AttA			FBgn0029176	-0.317908	-0.357904	-0.277911	1.87e-11	0.0196072	0.6395	0.751	1	eEF1γ
FBgn0043578	2.82111	2.96559	2.67664	1.42e-09	1.34e-08	0.7305	0.0125	17	PGRP-SB1			FBgn0035283	-0.318054	-0.350862	-0.285247	4.14e-07	2.17e-13	0.168	0.348	3	CG12024
FBgn0043578	2.81737	3.08846	2.54628	0	0	0.7535	0.033	0	PGRP-SB1			FBgn0033638	-0.319093	-0.297119	-0.341067	0.0234041	3.91e-16	0.4775	0.636	3	CG9005
FBgn0043578	2.79574	3.14987	2.44161	2.53e-08	1.86e-08	0.7295	0.0315	16	PGRP-SB1			FBgn0261859	-0.319923	-0.322213	-0.317633	1.38e-08	4.08e-13	0.1	0.266	3	CG42788
FBgn0012042	2.79398	2.88377	2.70418	5.45e-09	1.65e-11	0.8025	0.0225	16	AttA			FBgn0030850	-0.321223	-0.344192	-0.298255	8.48e-05	8.56e-19	0.237	0.4355	3	stas
FBgn0012042	2.79383	2.80351	2.78415	3.89e-68	7.72e-176	0.83	0.013	5	AttA			FBgn0052695	-0.330213	-0.335834	-0.324593	0.00736708	4.33e-16	0.446	0.612	3	CG32695
FBgn0012042	2.76752	2.72198	2.81307	1.72e-09	5.94e-09	0.8625	0.023	14	AttA			FBgn0027945	-0.331064	-0.344515	-0.317612	0.00442167	4.6e-16	0.47	0.63	3	ppl
FBgn0012042	2.74458	2.86863	2.62052	2.52e-82	2.25e-59	0.7835	0.0225	8	AttA			FBgn0261554	-0.334021	-0.358287	-0.309755	2.12e-05	4.26e-12	0.3035	0.4885	3	CG42672
FBgn0041581	2.74374	3.15706	2.33041	9.97e-137	6.46e-34	0.7615	0.01	7	AttB			FBgn0030425	-0.334947	-0.350468	-0.319425	0.000213606	1.29e-12	0.5055	0.664	3	Nep6
FBgn0000277	2.71433	2.99833	2.43032	3.7e-254	5.93e-157	0.763	0.006	2	CecA2			FBgn0030073	-0.335429	-0.323889	-0.346968	2.15e-07	5.46e-26	0.0805	0.2655	3	CG10962
FBgn0012042	2.68339	2.84371	2.52307	2.43e-25	9.92e-11	0.7075	0.021	12	AttA			FBgn0002590	-0.33605	-0.337767	-0.334333	0.00158142	0.0087713	0.7685	0.8315	8	RpS5a
FBgn0000277	2.65318	3.09931	2.20705	0	8.08e-194	0.5605	0.002	0	CecA2			FBgn0035173	-0.336912	-0.255492	-0.418333	0.0453744	2.53e-17	0.1735	0.3305	3	CG13907
FBgn0044812	2.64847	2.72947	2.56747	1.03e-184	1.31e-115	0.65	0.0365	2	TotC			FBgn0266918	-0.337207	-0.359921	-0.314493	2.46e-05	1.81e-16	0.415	0.615	3	CG32486
FBgn0264541	2.64449	3.20934	2.07965	1.14e-82	0.000453188	0.686	0.016	11	CG43920			FBgn0261602	-0.338245	-0.286489	-0.390001	0.00192718	3.29e-07	0.8455	0.9035	8	RpL8
FBgn0264541	2.57505	3.13075	2.01935	2.8e-72	2.39e-107	0.716	0.0075	5	CG43920			FBgn0031752	-0.342579	-0.304589	-0.380568	2.79e-05	1.87e-23	0.246	0.458	3	CG9044
FBgn0264541	2.56429	3.2895	1.83908	6.19e-09	4.19e-05	0.6455	0	16	CG43920			FBgn0029996	-0.356657	-0.282808	-0.430506	0.0408263	3.77e-24	0.4345	0.6145	3	UbcE2H
FBgn0264541	2.55965	3.04043	2.07888	1.75e-212	3.83e-40	0.6285	0.007	1	CG43920			FBgn0002590	-0.356686	-0.275142	-0.43823	0.0386681	2.72e-19	0.788	0.8575	5	RpS5a
FBgn0264541	2.5559	3.11872	1.99309	7.99e-112	8.76e-94	0.7095	0.005	4	CG43920			FBgn0013307	-0.358555	-0.381453	-0.335656	0.00102394	1.45e-06	0.103	0.1765	0	Odc1
FBgn0264541	2.55118	3.02871	2.07364	3.32e-54	3.54e-12	0.686	0.0025	10	CG43920			FBgn0286516	-0.358819	-0.378706	-0.338932	0.000551906	1.1e-06	0.572	0.7015	2	aqz
FBgn0264541	2.54361	3.02709	2.06014	1.12e-34	1.45e-05	0.682	0.0085	12	CG43920			FBgn0087013	-0.360433	-0.32191	-0.398957	0.00110882	1.08e-09	0.2695	0.4285	2	Karyβ3
FBgn0028396	2.54128	2.51311	2.56945	1.01e-178	2.61e-110	0.646	0.043	2	TotA			FBgn0064225	-0.36236	-0.316802	-0.407918	3.91e-17	1.43e-12	0.764	0.898	1	RpL5
FBgn0264541	2.54061	2.94391	2.13731	2.4e-81	7.4e-41	0.686	0.0085	8	CG43920			FBgn0031939	-0.363819	-0.384911	-0.342727	2.11e-15	1.06e-27	0.087	0.3165	3	CG13796
FBgn0031701	2.50571	2.537	2.47443	1.45e-167	6.09e-106	0.6235	0.042	2	TotM			FBgn0035087	-0.364187	-0.330281	-0.398092	1e-05	3.15e-27	0.622	0.7765	3	CG2765
FBgn0043578	2.48599	2.80656	2.16541	7.69e-201	2.64e-51	0.6895	0.044	1	PGRP-SB1			FBgn0031069	-0.365486	-0.410029	-0.320942	9.3e-05	3.69e-06	0.072	0.138	0	Abcd3
FBgn0264541	2.48154	3.01945	1.94364	4e-70	4.42e-98	0.707	0.013	6	CG43920			FBgn0043364	-0.367064	-0.419001	-0.315126	4.07e-05	1.06e-12	0.4445	0.6105	3	cbt
FBgn0000277	2.47929	2.97913	1.97944	1.15e-74	0.000310846	0.649	0.002	11	CecA2			FBgn0039970	-0.36761	-0.318498	-0.416722	0.000276271	6.7e-30	0.5165	0.707	3	CG17508
FBgn0041581	2.47631	2.69555	2.25707	3.57e-33	3.95e-08	0.7825	0.018	9	AttB			FBgn0260960	-0.369126	-0.401413	-0.336839	0.00105759	0.000206742	0.063	0.1535	2	Baldspot
FBgn0012042	2.46352	2.80017	2.12687	1.57e-109	8.88e-30	0.683	0.007	7	AttA			FBgn0002590	-0.369326	-0.273197	-0.465454	2.2e-13	6.5e-51	0.89	0.9625	2	RpS5a
FBgn0022355	2.44008	2.01649	2.86368	0	0	0.954	0.238	0	Tsf1			FBgn0027579	-0.369573	-0.442796	-0.29635	6.41e-09	3.62e-07	0.1095	0.199	0	mino
FBgn0000277	2.42454	3.11223	1.73684	1.38e-08	0.000580066	0.61	0	16	CecA2			FBgn0027657	-0.374358	-0.343708	-0.405008	0.000311213	9.45e-24	0.6145	0.758	3	glob1
FBgn0044812	2.40331	2.60194	2.20468	0	6.16e-175	0.489	0.0145	0	TotC			FBgn0003517	-0.3751	-0.352201	-0.397998	4.13e-27	2.25e-17	0.883	0.9615	1	sta
FBgn0031701	2.36572	2.40479	2.32664	2.02e-124	1.25e-122	0.768	0.134	3	TotM			FBgn0284245	-0.377535	-0.290999	-0.46407	6.19e-08	1.92e-57	0.989	0.992	5	eEF1α1
FBgn0000277	2.36093	2.8769	1.84496	9.43e-05	2.8e-07	0.8105	0.021	15	CecA2			FBgn0034198	-0.37997	-0.451967	-0.307974	6.09e-12	3.48e-16	0.512	0.6955	3	CG11400
FBgn0000277	2.34343	2.89945	1.7874	1.36e-104	3.22e-71	0.6375	0.0025	4	CecA2			FBgn0026428	-0.380554	-0.366765	-0.394344	2.55e-09	1.13e-24	0.5935	0.747	3	HDAC6
FBgn0043578	2.34335	2.57333	2.11337	4.04e-72	4.81e-48	0.741	0.057	8	PGRP-SB1			FBgn0004047	-0.380771	-0.482252	-0.27929	8.69e-46	1.83e-06	0.9975	0.9985	1	Yp3
FBgn0000277	2.33967	2.79282	1.88653	5.4e-24	0.000463885	0.5545	0.0045	12	CecA2			FBgn0030828	-0.380779	-0.373255	-0.388303	9.02e-06	6.07e-20	0.3985	0.593	3	CG5162
FBgn0037906	2.33585	2.50669	2.16501	1.64e-53	1.95e-34	0.589	0.0315	8	PGRP-LB			FBgn0011284	-0.380942	-0.266942	-0.494942	3.17e-17	2.45e-26	0.905	0.9655	1	RpS4
FBgn0000277	2.33419	2.90754	1.76085	1.5e-64	1.09e-74	0.6225	0	6	CecA2			FBgn0038914	-0.381406	-0.322355	-0.440456	0.000106497	0.00384842	0.061	0.153	1	fit
FBgn0000277	2.32963	3.00222	1.65704	4.32e-07	5.13e-05	0.571	0	17	CecA2			FBgn0051217	-0.38206	-0.453086	-0.311035	8.01e-14	3.73e-18	0.299	0.5435	3	modSP
FBgn0264541	2.32868	3.00298	1.65438	6.42e-05	1.18e-07	0.819	0.021	15	CG43920			FBgn0083972	-0.382184	-0.40359	-0.360778	8.52e-15	2.87e-25	0.07	0.2815	3	CG34136
FBgn0043575	2.32475	2.67192	1.97758	1e-209	8.32e-118	0.66	0.0155	2	PGRP-SC2			FBgn0053138	-0.386299	-0.440558	-0.332041	2.4e-05	1.06e-07	0.0925	0.1705	0	AGBE
FBgn0000277	2.31353	2.80676	1.82031	1.15e-166	3.9e-27	0.5115	0.0025	1	CecA2			FBgn0002590	-0.386947	-0.346498	-0.427396	3.65e-05	2.13e-13	0.735	0.8495	4	RpS5a
FBgn0031701	2.31207	2.38578	2.23836	6.33e-52	0.00103555	0.5725	0.0245	11	TotM			FBgn0037363	-0.388989	-0.311833	-0.466145	0.000750832	1.06e-28	0.42	0.614	3	Atg17
FBgn0044812	2.28608	2.47968	2.09249	3.32e-47	2.46e-93	0.6075	0.029	5	TotC			FBgn0031453	-0.391592	-0.372657	-0.410527	7.98e-19	3.74e-29	0.8505	0.9185	3	Bacc
FBgn0044812	2.26773	2.40532	2.13014	1.46e-47	0.0033254	0.534	0.0195	11	TotC			FBgn0004047	-0.39409	-0.374528	-0.413653	0.00194661	2.09e-15	0.995	1	6	Yp3
FBgn0000277	2.26578	2.66556	1.866	1.84e-59	1.61e-88	0.633	0.0095	5	CecA2			FBgn0002590	-0.39516	-0.326859	-0.46346	2.96e-25	5.41e-53	0.704	0.838	0	RpS5a
FBgn0037906	2.26075	2.33294	2.18856	6.78e-119	4.14e-115	0.7735	0.2085	3	PGRP-LB			FBgn0284245	-0.397495	-0.318872	-0.476117	2.77e-12	1.54e-39	0.979	0.9885	4	eEF1α1
FBgn0000276	2.25908	2.65023	1.86792	1.8e-162	2.75e-135	0.754	0.006	3	CecA1			FBgn0027610	-0.397984	-0.491829	-0.30414	1.93e-07	0.00150777	0.125	0.2515	2	Dic1
FBgn0031701	2.25454	2.40862	2.10045	6.74e-298	5.75e-173	0.461	0.019	0	TotM			FBgn0013307	-0.39857	-0.452261	-0.344878	3.2e-13	1.69e-18	0.495	0.6945	3	Odc1
FBgn0043578	2.25262	2.67579	1.82944	5.16e-104	7.48e-24	0.6525	0.0205	7	PGRP-SB1			FBgn0033853	-0.399067	-0.473283	-0.32485	4.87e-05	1.42e-06	0.0845	0.198	2	NADK
FBgn0012042	2.24071	2.47508	2.00634	1.88e-26	9.72e-05	0.651	0.006	9	AttA			FBgn0034638	-0.407344	-0.411818	-0.402871	3.59e-09	1.2e-19	0.6865	0.827	3	CG10433
FBgn0264541	2.2402	2.77845	1.70196	1.24e-112	6.25e-20	0.6265	0.0085	7	CG43920			FBgn0004047	-0.409422	-0.319699	-0.499145	5.18e-06	2.19e-38	0.9985	1	5	Yp3
FBgn0044812	2.23574	2.42439	2.04708	7.08e-80	2.27e-79	0.6195	0.03	4	TotC			FBgn0012034	-0.413425	-0.492969	-0.333882	5.41e-08	0.0106274	0.118	0.2405	1	AcCoAS
FBgn0028396	2.22194	2.42784	2.01603	0	3.06e-161	0.4695	0.0215	0	TotA			FBgn0004047	-0.414918	-0.440844	-0.388992	8.56e-17	1.04e-19	1	1	4	Yp3
FBgn0000277	2.212	2.55105	1.87294	4.68e-67	4.88e-31	0.595	0.009	8	CecA2			FBgn0261283	-0.416445	-0.308008	-0.524882	1.15e-05	1.28e-34	0.357	0.593	3	SREBP
FBgn0000277	2.18093	2.58669	1.77517	4.32e-47	5.01e-08	0.6065	0.0075	10	CecA2			FBgn0040827	-0.417263	-0.292532	-0.541994	3.15e-08	1.17e-44	0.929	0.9635	3	CG13315
FBgn0035176	2.16955	2.34098	1.99811	1.49e-08	6.97e-05	0.4855	0.062	12	mat			FBgn0002590	-0.421492	-0.39597	-0.447015	2.1e-20	8.37e-11	0.68	0.818	1	RpS5a
FBgn0044812	2.16825	2.3451	1.9914	2.26e-34	6.78e-10	0.569	0.0235	10	TotC			FBgn0044047	-0.424262	-0.315502	-0.533022	0.00188745	1.13e-33	0.0845	0.2545	3	Ilp6
FBgn0031701	2.16373	2.32052	2.00694	3.61e-114	2.26e-33	0.4785	0.016	1	TotM			FBgn0284245	-0.42621	-0.429881	-0.42254	1.38e-64	3.2e-34	0.981	0.997	1	eEF1α1
FBgn0044812	2.15917	2.31396	2.00438	2.35e-50	8.15e-85	0.635	0.0435	6	TotC			FBgn0030484	-0.434908	-0.450289	-0.419527	1.13e-05	3.62e-09	0.1255	0.266	2	GstT4
FBgn0044812	2.15609	2.2967	2.01549	3.41e-120	3.44e-30	0.4755	0.015	1	TotC			FBgn0261602	-0.436691	-0.388908	-0.484475	5.07e-26	3.43e-21	0.8025	0.908	1	RpL8
FBgn0028396	2.14971	2.33588	1.96353	1.67e-51	0.0146921	0.553	0.028	11	TotA			FBgn0039209	-0.437455	-0.603595	-0.271315	3.33e-17	1.84e-10	0.608	0.7695	3	REPTOR
FBgn0043575	2.13924	2.55854	1.71993	0	1.49e-115	0.398	0.0035	0	PGRP-SC2			FBgn0031011	-0.439978	-0.49781	-0.382146	5.44e-05	1.59e-06	0.1365	0.267	2	CG8034
FBgn0031701	2.13197	2.15082	2.11312	2.43e-68	2.71e-86	0.612	0.0335	4	TotM			FBgn0051778	-0.451117	-0.32432	-0.577913	0.00450988	1.66e-14	0.053	0.168	2	CG31778
FBgn0031701	2.12986	2.29824	1.96147	1.68e-45	2.69e-79	0.5925	0.034	6	TotM			FBgn0033902	-0.452225	-0.314979	-0.589472	0.000111016	7.79e-29	0.433	0.638	2	eIF3m
FBgn0028396	2.10502	2.23453	1.97552	8.05e-112	2e-28	0.46	0.0205	1	TotA			FBgn0261602	-0.454915	-0.391687	-0.518143	4.52e-36	9.15e-77	0.9295	0.9815	2	RpL8
FBgn0043575	2.09971	2.55839	1.64104	0.000169423	0.000334997	0.5435	0.017	17	PGRP-SC2			FBgn0031069	-0.456688	-0.554031	-0.359345	1.1e-09	1.49e-06	0.161	0.321	2	Abcd3
FBgn0031701	2.09627	2.43741	1.75513	1.86e-36	1.6e-08	0.5655	0.0195	10	TotM			FBgn0038914	-0.464931	-0.578828	-0.351034	6.28e-11	3.46e-05	0.158	0.3125	2	fit
FBgn0031701	2.09515	2.19513	1.99517	7.05e-52	3.5e-31	0.5775	0.038	8	TotM			FBgn0003279	-0.466719	-0.473607	-0.45983	1.06e-34	2.93e-16	0.7355	0.8875	1	RpL4
FBgn0028396	2.09429	2.00776	2.18083	5e-41	2.27e-87	0.6015	0.0525	5	TotA			FBgn0261602	-0.474129	-0.391856	-0.556403	5.9e-47	9.41e-105	0.7865	0.919	0	RpL8
FBgn0028396	2.09408	2.2722	1.91596	0.00603499	0.000325861	0.5135	0.0495	16	TotA			FBgn0037146	-0.476354	-0.420286	-0.532422	4.5e-05	6.96e-05	0.189	0.334	1	P5CS
FBgn0000276	2.08618	2.43431	1.73804	0.00149534	0.000738872	0.432	0	17	CecA1			FBgn0034501	-0.483052	-0.547667	-0.418436	8.73e-13	8.65e-13	0.1025	0.2095	0	CG13868
FBgn0044812	2.08177	2.34472	1.81882	6.18e-18	0.0013409	0.512	0.0295	12	TotC			FBgn0085453	-0.484743	-0.383529	-0.585956	0.001896	3.89e-05	0.0705	0.171	1	Mthfs
FBgn0034511	2.07846	1.90774	2.24917	0.00412146	1.72e-06	0.6165	0.099	16	GNBP-like3			FBgn0083972	-0.485614	-0.461942	-0.509286	3.58e-05	2.77e-11	0.0235	0.117	2	CG34136
FBgn0028396	2.07592	2.31576	1.83608	3.56e-34	8.61e-09	0.5645	0.0285	10	TotA			FBgn0027579	-0.490969	-0.702714	-0.279224	2.28e-17	4.57e-06	0.239	0.438	2	mino
FBgn0038532	2.07388	2.37675	1.771	1.17e-49	0.0179178	0.5185	0.016	11	CG14322			FBgn0052672	-0.494094	-0.312013	-0.676174	3.66e-05	3.39e-55	0.5305	0.745	3	Atg8a
FBgn0038532	2.06405	2.38494	1.74316	3.3e-193	7.21e-101	0.616	0.0195	2	CG14322			FBgn0266450	-0.495065	-0.458063	-0.532066	5.74e-09	1.86e-27	0.2375	0.478	3	Kr-h1
FBgn0000276	2.05514	2.41155	1.69873	2.31e-188	1.21e-79	0.541	0.0025	2	CecA1			FBgn0031220	-0.504174	-0.545617	-0.462732	3.2e-17	2.45e-29	0.2725	0.5595	3	CG4822
FBgn0000279	2.0499	2.22682	1.87299	4.25e-145	2.42e-132	0.7215	0.0115	3	CecC			FBgn0040732	-0.505315	-0.328551	-0.682079	0.00586786	2.69e-35	0.1715	0.311	0	CG16926
FBgn0038532	2.04574	2.41003	1.68144	0	5.68e-118	0.4135	0.0115	0	CG14322			FBgn0038914	-0.505408	-0.503078	-0.507739	9.47e-06	4.4e-14	0.0635	0.145	0	fit
FBgn0022355	2.04333	2.05138	2.03528	1.48e-07	2.69e-10	0.896	0.362	16	Tsf1			FBgn0033543	-0.509397	-0.349896	-0.668899	0.00599626	8.27e-09	0.088	0.215	1	Daao1
FBgn0044812	2.04203	2.1614	1.92267	1.12e-51	2.74e-31	0.57	0.034	8	TotC			FBgn0020513	-0.510036	-0.658506	-0.361565	0.000748595	1.75e-05	0.309	0.4965	6	Paics
FBgn0043575	2.03986	2.67634	1.40338	0.000183037	0.0029782	0.6995	0.0195	15	PGRP-SC2			FBgn0033544	-0.510153	-0.631477	-0.388829	2.03e-11	9.8e-07	0.099	0.2445	2	CG7220
FBgn0028396	2.03566	2.2521	1.81922	3.55e-43	2.04e-69	0.567	0.0395	6	TotA			FBgn0051778	-0.510178	-0.460364	-0.559992	5.46e-09	1.75e-45	0.2405	0.5165	3	CG31778
FBgn0031701	2.02681	1.86034	2.19328	3.71e-35	8.87e-99	0.596	0.0525	5	TotM			FBgn0038194	-0.510189	-0.46431	-0.556067	1.69e-07	0.000399457	0.154	0.292	1	Cyp6d5
FBgn0043575	2.02087	2.48768	1.55407	6.88e-152	6.37e-113	0.729	0.041	3	PGRP-SC2			FBgn0030362	-0.515022	-0.626725	-0.403319	0.00528182	0.000101408	0.1105	0.256	6	regucalcin
FBgn0000277	2.00354	2.46119	1.54589	3.92e-07	0.040078	0.603	0.0215	14	CecA2			FBgn0035542	-0.526135	-0.53784	-0.51443	2.41e-11	1.12e-05	0.0865	0.222	1	DOR
FBgn0028396	1.99924	2.10524	1.89324	1.1e-65	8.33e-67	0.571	0.047	4	TotA			FBgn0020513	-0.529235	-0.698921	-0.359549	2.59e-07	0.000412194	0.3835	0.5475	4	Paics
FBgn0031701	1.99848	2.20133	1.79562	0.00755865	0.00690572	0.458	0.024	17	TotM			FBgn0027610	-0.531045	-0.728806	-0.333285	6.78e-26	5.58e-14	0.3975	0.6325	3	Dic1
FBgn0031701	1.97778	2.16408	1.79148	1.99e-15	0.00160655	0.501	0.0415	12	TotM			FBgn0034501	-0.532127	-0.610005	-0.454249	9.25e-09	0.000474215	0.105	0.2315	1	CG13868
FBgn0044812	1.97619	2.19875	1.75363	0.000124478	0.00554194	0.539	0.0315	16	TotC			FBgn0040732	-0.532714	-0.344498	-0.720931	1.87e-06	2.54e-51	0.664	0.831	3	CG16926
FBgn0000277	1.97239	2.51507	1.42971	5.04e-89	7.32e-14	0.5185	0.0015	7	CecA2			FBgn0020513	-0.537619	-0.615807	-0.459431	1.61e-19	0.000590699	0.276	0.465	1	Paics
FBgn0028396	1.94626	2.14111	1.75141	6.4e-48	1.52e-28	0.5475	0.038	8	TotA			FBgn0036663	-0.538321	-0.395512	-0.681129	0.0107341	1.84e-40	0.287	0.502	3	CG9674
FBgn0043575	1.94226	2.29737	1.58715	1.16e-51	2.26e-19	0.4885	0.024	8	PGRP-SC2			FBgn0032297	-0.539951	-0.474165	-0.605737	1.86e-05	2.5e-19	0.05	0.1855	2	CG17124
FBgn0000276	1.93381	2.40314	1.46448	1.47e-281	4.63e-84	0.3265	0.001	0	CecA1			FBgn0284245	-0.540546	-0.506493	-0.574599	0.0036485	6.8e-06	0.9765	0.991	16	eEF1α1
FBgn0000279	1.92813	2.06208	1.79418	3.38e-146	7.02e-93	0.5015	0.0025	2	CecC			FBgn0032726	-0.540882	-0.734782	-0.346982	0.00110898	4.93e-06	0.1045	0.2625	6	CG10621
FBgn0038532	1.91381	2.10046	1.72716	2.53e-49	9.39e-27	0.554	0.048	8	CG14322			FBgn0002719	-0.541118	-0.396511	-0.685725	5.44e-05	1.28e-07	0.147	0.2955	1	Men
FBgn0034511	1.91083	1.85012	1.97154	3.42e-246	4.12e-205	0.545	0.073	0	GNBP-like3			FBgn0020513	-0.543277	-0.802304	-0.284249	1.25e-36	0.000270121	0.5475	0.747	2	Paics
FBgn0043575	1.89475	2.40227	1.38722	5.13e-49	3.49e-55	0.514	0.0125	5	PGRP-SC2			FBgn0032297	-0.544624	-0.478764	-0.610484	2.14e-10	4.23e-43	0.383	0.646	3	CG17124
FBgn0000279	1.89044	2.16051	1.62037	2.79e-222	6.07e-100	0.3	0.001	0	CecC			FBgn0052687	-0.547397	-0.669045	-0.425749	6.03e-16	2.15e-10	0.0845	0.1845	0	CG32687
FBgn0044812	1.87927	1.85242	1.90612	0.00525309	0.0099986	0.547	0.0555	14	TotC			FBgn0011205	-0.548228	-0.530716	-0.565739	2.43e-14	2.32e-35	0.461	0.7005	3	fbl
FBgn0028396	1.87848	1.9128	1.84416	2.9e-12	4.81e-05	0.511	0.038	12	TotA			FBgn0085434	-0.553142	-0.641926	-0.464358	0.0434599	0.00062951	0.0195	0.125	8	NaCP60E
FBgn0000276	1.87016	2.12994	1.61038	0.000467258	0.00776008	0.5185	0.011	14	CecA1			FBgn0032482	-0.554152	-0.602283	-0.506021	5.4e-13	1.29e-15	0.235	0.451	2	Pect
FBgn0034511	1.86715	1.88804	1.84627	2.37e-38	0.000186406	0.626	0.0975	11	GNBP-like3			FBgn0029828	-0.55609	-0.779151	-0.333028	1.49e-27	1.89e-15	0.46	0.6995	3	CG6067
FBgn0043578	1.86684	2.17066	1.56302	3.01e-26	0.0156373	0.622	0.029	9	PGRP-SB1			FBgn0000565	-0.557935	-0.714164	-0.401706	0.000759832	0.00829289	0.0925	0.225	6	MsrA
FBgn0038532	1.8192	2.30894	1.32946	1.52e-39	1.78e-42	0.4825	0.0395	6	CG14322			FBgn0022160	-0.563555	-0.688863	-0.438246	4.21e-27	2.7e-20	0.608	0.78	3	Gpo1
FBgn0038532	1.77215	2.18713	1.35717	4.68e-43	2.77e-54	0.512	0.0305	5	CG14322			FBgn0027560	-0.564849	-0.669422	-0.460277	2.12e-12	3.55e-13	0.6025	0.7645	4	Tps1
FBgn0038532	1.75959	2.18019	1.33899	3e-109	9.37e-18	0.4235	0.0295	1	CG14322			FBgn0032482	-0.566083	-0.629047	-0.503119	1.93e-15	3.38e-16	0.093	0.2075	0	Pect
FBgn0000279	1.75111	1.92678	1.57545	8.28e-34	5.19e-21	0.392	0.0055	8	CecC			FBgn0026718	-0.567379	-0.516652	-0.618106	8.54e-07	6.7e-20	0.017	0.1355	2	Agpat2
FBgn0034511	1.74602	1.82102	1.67101	1.05e-94	2.81e-28	0.505	0.0745	1	GNBP-like3			FBgn0037788	-0.568147	-0.609789	-0.526504	1.76e-09	3.39e-16	0.0755	0.2365	2	CAH7
FBgn0037906	1.74362	1.8408	1.64644	3.58e-118	9.75e-80	0.4945	0.035	2	PGRP-LB			FBgn0283427	-0.570947	-0.583772	-0.558122	2.84e-05	9.45e-05	0.355	0.5575	7	FASN1
FBgn0000276	1.74198	2.33241	1.15156	9.7e-43	3.36e-40	0.44	0.002	6	CecA1			FBgn0262656	-0.576553	-0.600062	-0.553045	0.000480034	4.95e-06	0.223	0.3555	2	Myc
FBgn0000276	1.74109	2.21517	1.26701	4.07e-71	1.38e-42	0.46	0.0025	4	CecA1			FBgn0002719	-0.576586	-0.735146	-0.418027	0.00781272	1.77e-05	0.334	0.4975	6	Men
FBgn0043575	1.73972	2.08984	1.3896	1.31e-70	2.89e-45	0.492	0.016	4	PGRP-SC2			FBgn0030262	-0.584968	-0.392141	-0.777794	2e-05	4.38e-43	0.3205	0.5575	3	Vago
FBgn0041182	1.73758	1.76464	1.71052	1.13e-123	7.31e-103	0.781	0.2935	2	Tep2			FBgn0030262	-0.589501	-0.309574	-0.869428	0.0319995	7.9e-29	0.0965	0.2605	2	Vago
FBgn0038532	1.72792	2.16645	1.28939	3.66e-30	0.000197704	0.4955	0.0455	10	CG14322			FBgn0032482	-0.592352	-0.783514	-0.40119	0.000555888	0.00218521	0.219	0.385	6	Pect
FBgn0000276	1.72708	2.26295	1.19122	1.37e-30	0.00242297	0.4165	0	10	CecA1			FBgn0259938	-0.600352	-0.942812	-0.257892	7.53e-43	4.51e-09	0.658	0.8485	3	cwo
FBgn0044812	1.72329	2.03258	1.414	1.48e-62	9.51e-15	0.474	0.017	7	TotC			FBgn0028473	-0.602737	-0.545608	-0.659867	2.5e-12	1.65e-09	0.2495	0.447	1	Non1
FBgn0038532	1.71494	2.18677	1.24311	1.3e-66	1.6e-40	0.523	0.0565	4	CG14322			FBgn0032726	-0.60964	-0.705748	-0.513531	1.51e-16	2.62e-15	0.062	0.165	0	CG10621
FBgn0000276	1.70963	2.23328	1.18598	4.84e-94	3.31e-12	0.33	0.003	1	CecA1			FBgn0032726	-0.615525	-0.792889	-0.438162	5.81e-05	0.0223648	0.081	0.237	8	CG10621
FBgn0043575	1.70789	2.16585	1.24992	5.32e-94	1.04e-12	0.347	0.013	1	PGRP-SC2			FBgn0026718	-0.617263	-0.422635	-0.811891	5.28e-15	7.35e-73	0.104	0.423	3	Agpat2
FBgn0000276	1.70394	2.22264	1.18524	1.45e-45	1.24e-13	0.398	0.0035	8	CecA1			FBgn0029990	-0.621354	-0.390778	-0.85193	1.35e-17	3.27e-116	0.779	0.9395	2	CG2233
FBgn0043575	1.68667	2.16036	1.21299	3.18e-36	3.33e-39	0.431	0.019	6	PGRP-SC2			FBgn0283427	-0.621924	-0.684806	-0.559043	0.000196997	1.24e-17	0.493	0.6755	5	FASN1
FBgn0031701	1.66471	1.94678	1.38264	5.51e-62	6.33e-14	0.4575	0.0085	7	TotM			FBgn0037788	-0.622185	-0.755568	-0.488801	2.01e-21	2.5e-25	0.324	0.5855	3	CAH7
FBgn0028396	1.65229	1.94745	1.35712	3.92e-61	6.88e-13	0.452	0.016	7	TotA			FBgn0259682	-0.6251	-0.348691	-0.901509	0.0113896	9.09e-39	0.2525	0.465	2	Jabba
FBgn0034511	1.65115	1.53423	1.76806	6.61e-24	3.76e-12	0.6195	0.0905	10	GNBP-like3			FBgn0027560	-0.625105	-0.659446	-0.590764	1.48e-05	1.15e-18	0.5345	0.7435	6	Tps1
FBgn0000279	1.63936	1.94621	1.33251	8.02e-56	1.32e-46	0.415	0	4	CecC			FBgn0040732	-0.626742	-0.605326	-0.648158	1.03e-13	9.36e-30	0.3865	0.6325	2	CG16926
FBgn0000278	1.63366	1.74696	1.52035	1.2e-106	1.53e-92	0.5625	0.0015	3	CecB			FBgn0036862	-0.629405	-0.551062	-0.707747	9.43e-15	9.58e-60	0.1685	0.478	3	Gbs-76A
FBgn0000279	1.6321	1.93664	1.32757	3.84e-36	1.45e-48	0.416	0.0025	5	CecC			FBgn0029990	-0.631059	-0.508893	-0.753225	3.44e-08	1.76e-38	0.643	0.8305	4	CG2233
FBgn0043575	1.6186	2.04207	1.19513	7.05e-28	0.00066157	0.427	0.0105	10	PGRP-SC2			FBgn0028473	-0.6396	-0.768088	-0.511113	2.61e-05	7.46e-14	0.361	0.583	6	Non1
FBgn0000276	1.60538	2.00857	1.20219	4.61e-39	1.82e-43	0.4195	0.002	5	CecA1			FBgn0283427	-0.639926	-0.763326	-0.516526	3.11e-07	9.79e-13	0.5215	0.7245	6	FASN1
FBgn0000279	1.60065	1.84113	1.36017	6.67e-30	1.81e-48	0.3865	0	6	CecC			FBgn0029990	-0.641582	-0.583438	-0.699726	1.2e-54	8.58e-107	0.932	0.9885	3	CG2233
FBgn0034511	1.59797	1.64143	1.55451	1.36e-49	1.57e-16	0.517	0.073	7	GNBP-like3			FBgn0050035	-0.648971	-0.867156	-0.430787	6.98e-28	1.36e-09	0.25	0.49	2	Tret1-1
FBgn0044812	1.55694	1.68682	1.42706	1.88e-16	0.0121327	0.5355	0.0355	9	TotC			FBgn0034501	-0.649096	-0.613515	-0.684676	0.0346971	5.21e-06	0.193	0.3815	8	CG13868
FBgn0031701	1.5375	1.72383	1.35117	6.25e-15	0.0121332	0.504	0.018	9	TotM			FBgn0283741	-0.658498	-0.725007	-0.591989	1.26e-19	8.63e-38	0.4335	0.695	3	prage
FBgn0020414	1.53597	1.55026	1.52167	1.65e-05	1.64e-05	0.5715	0.163	12	Idgf3			FBgn0038914	-0.664068	-0.747708	-0.580429	5.19e-19	8.98e-25	0.283	0.545	3	fit
FBgn0034329	1.52672	1.39974	1.6537	6.48e-159	1.99e-136	0.465	0.0935	0	BomS1			FBgn0052687	-0.665557	-0.625952	-0.705161	1.7e-10	9.05e-09	0.0565	0.184	1	CG32687
FBgn0000279	1.52446	1.83911	1.20981	6.69e-65	1.43e-14	0.2855	0.003	1	CecC			FBgn0037635	-0.668394	-0.735726	-0.601063	8.85e-16	3.82e-17	0.0765	0.261	2	CG9837
FBgn0034328	1.52004	0.979155	2.06092	6.51e-39	1.96e-101	0.477	0.086	2	BomBc1			FBgn0058006	-0.673226	-0.71174	-0.634711	0.00378057	1.24e-06	0.102	0.288	8	CG40006
FBgn0037906	1.51319	1.60732	1.41906	7.16e-126	7.75e-78	0.236	0.0125	0	PGRP-LB			FBgn0002565	-0.674903	-0.663155	-0.686652	5.66e-09	0.0440068	0.067	0.2035	7	Lsp2
FBgn0262881	1.50178	1.93771	1.06584	0.0129764	0.0102736	0.4055	0.0125	17	Mtkl			FBgn0029990	-0.675946	-0.416589	-0.935303	0.00118476	1.15e-50	0.542	0.8015	6	CG2233
FBgn0036043	1.49945	1.49665	1.50224	3.64e-18	2.31e-12	0.383	0.0845	8	Ae2			FBgn0030362	-0.680835	-0.600681	-0.760988	5.48e-07	2.54e-10	0.063	0.1945	1	regucalcin
FBgn0000636	1.48072	1.86769	1.09375	2.63e-20	0.0172696	0.3395	0.092	8	Fas3			FBgn0000565	-0.687409	-1.08713	-0.287687	7.67e-36	5.02e-14	0.3375	0.6315	3	MsrA
FBgn0000279	1.48006	1.74152	1.2186	3.76e-24	0.000592907	0.381	0	10	CecC			FBgn0283427	-0.699052	-0.699756	-0.698349	4.48e-34	2.49e-51	0.694	0.9005	2	FASN1
FBgn0022355	1.47575	1.63441	1.31708	0.000109409	0.0123287	0.909	0.492	17	Tsf1			FBgn0037635	-0.707953	-0.740023	-0.675884	1.35e-28	5.68e-52	0.2375	0.576	3	CG9837
FBgn0262881	1.453	1.77009	1.13591	9.25e-118	1.15e-46	0.3675	0.0035	2	Mtkl			FBgn0033820	-0.719552	-0.290603	-1.1485	3.35e-11	6.06e-174	0.89	0.979	3	CG4716
FBgn0041182	1.44504	1.50651	1.38358	7.15e-158	5.71e-93	0.453	0.12	0	Tep2			FBgn0283427	-0.719868	-0.811902	-0.627833	1.15e-11	4.43e-19	0.48	0.696	4	FASN1
FBgn0003888	1.43693	1.66348	1.21037	4.43e-23	6.16e-08	0.42	0.1075	8	βTub60D			FBgn0032726	-0.720281	-0.851294	-0.589267	0.000646537	2.13e-08	0.1095	0.29	5	CG10621
FBgn0041182	1.42947	1.53214	1.3268	4.17e-80	1.64e-76	0.8655	0.6815	3	Tep2			FBgn0036576	-0.722297	-1.00886	-0.435737	0.024919	0.0181892	0.3245	0.487	8	CG5151
FBgn0037906	1.42587	1.59925	1.25249	1.31e-16	0.0431936	0.3285	0.0245	10	PGRP-LB			FBgn0035542	-0.726094	-0.591776	-0.860412	8.11e-13	1.26e-37	0.0655	0.198	0	DOR
FBgn0000276	1.37544	1.99882	0.752062	7.6e-57	0.000883022	0.336	0	7	CecA1			FBgn0002719	-0.733272	-0.748832	-0.717713	0.0313812	3.06e-16	0.2425	0.4395	5	Men
FBgn0043575	1.36471	2.01597	0.713454	4.82e-57	0.000245765	0.354	0.0055	7	PGRP-SC2			FBgn0050035	-0.733984	-1.00586	-0.462113	1.83e-48	4.82e-18	0.5825	0.8105	3	Tret1-1
FBgn0034329	1.36108	1.36286	1.35929	3.37e-62	5.2e-20	0.4495	0.107	1	BomS1			FBgn0086359	-0.744311	-0.663006	-0.825616	5.47e-11	2.31e-47	0.258	0.517	3	Invadolysin
FBgn0010385	1.36026	1.24755	1.47296	9.41e-45	1.75e-43	0.2255	0.004	2	Def			FBgn0035282	-0.747236	-0.74363	-0.750842	1.27e-33	6.78e-43	0.088	0.417	3	CNMa
FBgn0262881	1.35905	1.74609	0.972016	6.68e-148	1.12e-42	0.1935	0.004	0	Mtkl			FBgn0283427	-0.749967	-0.845089	-0.654845	7.38e-31	7.58e-15	0.3355	0.6	1	FASN1
FBgn0041182	1.3584	1.41764	1.29916	6.89e-30	2.45e-13	0.5175	0.139	8	Tep2			FBgn0028473	-0.759709	-0.719625	-0.799794	5.99e-05	2.91e-09	0.253	0.4885	8	Non1
FBgn0262881	1.34524	1.76369	0.926795	3.79e-32	1.79e-07	0.3875	0.0585	8	Mtkl			FBgn0033543	-0.762083	-0.725698	-0.798469	4.68e-26	2.7e-67	0.474	0.74	3	Daao1
FBgn0037906	1.34094	1.39313	1.28876	4.09e-33	4.46e-40	0.357	0.023	4	PGRP-LB			FBgn0002719	-0.779508	-0.629329	-0.929687	2.88e-05	1.96e-24	0.2215	0.459	4	Men
FBgn0000278	1.33151	1.41443	1.24859	9.42e-68	5.22e-48	0.275	0.0015	2	CecB			FBgn0051324	-0.780137	-0.706377	-0.853897	7.26e-15	3.22e-45	0.19	0.48	3	Cipc
FBgn0262881	1.32311	1.59256	1.05366	3.48e-118	2.2e-81	0.5875	0.02	3	Mtkl			FBgn0035542	-0.784167	-0.796192	-0.772142	8.9e-23	1.56e-29	0.162	0.4305	2	DOR
FBgn0030925	1.30506	1.14354	1.46657	1.05e-52	3.3e-80	0.702	0.316	3	Hayan			FBgn0025454	-0.834956	-0.93487	-0.735042	4.98e-07	1.99e-05	0.115	0.3165	8	Cyp6g1
FBgn0265575	1.29892	1.4248	1.17305	1.28e-16	8.22e-08	0.3055	0.0515	8	yin			FBgn0033188	-0.83502	-0.641767	-1.02827	8.67e-13	7.01e-55	0.2405	0.5375	3	Drat
FBgn0034329	1.295	1.43408	1.15592	1.54e-35	4.76e-09	0.442	0.0895	7	BomS1			FBgn0036144	-0.861928	-0.867342	-0.856515	0.00157081	1.26e-07	0.172	0.38	8	GlcAT-P
FBgn0039562	1.29336	1.09963	1.4871	1.87e-52	2.89e-77	0.534	0.145	2	Gp93			FBgn0033188	-0.863804	-0.499484	-1.22812	0.000268376	2.62e-25	0.041	0.18	2	Drat
FBgn0041182	1.26665	1.21067	1.32263	1.27e-24	2.94e-34	0.5225	0.1845	4	Tep2			FBgn0025454	-0.883319	-0.655068	-1.11157	3.76e-15	1.9e-22	0.083	0.291	1	Cyp6g1
FBgn0034329	1.26428	1.29415	1.2344	2.74e-34	1.6e-45	0.6195	0.217	4	BomS1			FBgn0025454	-0.886574	-0.661139	-1.11201	1.17e-06	2.11e-28	0.1385	0.3925	4	Cyp6g1
FBgn0037906	1.26425	1.37464	1.15385	7.67e-21	4.25e-32	0.3585	0.038	5	PGRP-LB			FBgn0033544	-0.889241	-0.985986	-0.792496	8.83e-33	2.65e-43	0.4465	0.715	3	CG7220
FBgn0041182	1.25927	1.24203	1.27651	5.79e-38	9.51e-13	0.354	0.1	1	Tep2			FBgn0033446	-0.901366	-0.767096	-1.03564	7.41e-22	3.13e-64	0.608	0.8425	4	CG1648
FBgn0034328	1.25892	1.15926	1.35858	3.61e-15	8.89e-17	0.377	0.067	8	BomBc1			FBgn0002719	-0.906213	-0.726875	-1.08555	1.69e-24	1.73e-73	0.105	0.3225	0	Men
FBgn0261989	1.25296	1.25056	1.25536	2.34e-52	1.45e-46	0.311	0.0305	2	CG42807			FBgn0262656	-0.907786	-0.893911	-0.92166	9.19e-29	2.47e-61	0.7395	0.8855	3	Myc
FBgn0000279	1.2418	1.64693	0.836666	2.09e-36	9.54e-05	0.2755	0.0015	7	CecC			FBgn0051324	-0.926225	-0.85074	-1.00171	0.000380345	6.1e-10	0.0495	0.233	8	Cipc
FBgn0262881	1.2322	1.59145	0.872942	5.98e-24	6.33e-28	0.3005	0.006	5	Mtkl			FBgn0025454	-0.952589	-0.818565	-1.08661	1.07e-36	1.15e-105	0.4965	0.818	3	Cyp6g1
FBgn0262881	1.21843	1.45974	0.977116	7.39e-35	5.6e-26	0.289	0.0065	4	Mtkl			FBgn0033446	-0.963958	-0.763197	-1.16472	1.88e-59	4.75e-154	0.8045	0.9665	3	CG1648
FBgn0037906	1.21479	1.33032	1.09926	2.49e-34	9.85e-08	0.2155	0.024	1	PGRP-LB			FBgn0025454	-0.977096	-0.752989	-1.2012	2.13e-23	1.04e-76	0.257	0.6085	2	Cyp6g1
FBgn0041182	1.2108	1.26061	1.161	8.35e-09	0.00575106	0.4445	0.14	10	Tep2			FBgn0033446	-0.988683	-0.770592	-1.20677	9.69e-14	5.71e-90	0.597	0.864	5	CG1648
FBgn0040653	1.19178	1.13806	1.2455	1.91e-32	2.08e-20	0.731	0.343	8	Dso1			FBgn0033446	-0.992443	-0.805435	-1.17945	2.21e-61	2.67e-130	0.7145	0.943	2	CG1648
FBgn0040653	1.18839	1.21459	1.16219	1.64e-08	0.0336307	0.648	0.278	12	Dso1			FBgn0036837	-1.00562	-1.40906	-0.602188	3.78e-18	1.33e-14	0.2905	0.5915	6	CG18135
FBgn0040653	1.18754	1.13598	1.23911	1.34e-177	2.3e-114	0.6325	0.245	0	Dso1			FBgn0031011	-1.01732	-1.17468	-0.85995	3.28e-43	3.21e-55	0.598	0.8345	3	CG8034
FBgn0041182	1.17277	1.16476	1.18079	2.26e-21	0.000289013	0.3395	0.0885	7	Tep2			FBgn0036837	-1.0512	-1.43326	-0.669142	1.88e-85	2.83e-08	0.187	0.4865	1	CG18135
FBgn0038530	1.16949	1.44387	0.895108	3.52e-13	0.000574632	0.181	0.0105	8	AttD			FBgn0002565	-1.05289	-0.850485	-1.2553	3.13e-07	1.39e-12	0.088	0.323	8	Lsp2
FBgn0034328	1.1679	0.887921	1.44789	4.88e-48	1.6e-81	0.2345	0.0435	0	BomBc1			FBgn0002565	-1.05315	-1.07119	-1.03511	5.8e-35	4.53e-17	0.0565	0.259	1	Lsp2
FBgn0262881	1.15543	1.5841	0.726749	2.14e-46	0.000142969	0.1965	0.007	1	Mtkl			FBgn0002565	-1.09769	-1.04373	-1.15164	1.94e-14	8.68e-28	0.1145	0.397	4	Lsp2
FBgn0262881	1.14379	1.53085	0.756729	2.44e-22	1.02e-21	0.287	0.0085	6	Mtkl			FBgn0036837	-1.09985	-1.35292	-0.846789	2.43e-16	2.96e-23	0.2825	0.5925	5	CG18135
FBgn0041182	1.13182	1.27267	0.990959	1.3e-10	2.69e-19	0.45	0.192	6	Tep2			FBgn0033446	-1.11575	-0.859257	-1.37224	0.000539168	1.28e-05	0.4125	0.76	12	CG1648
FBgn0011672	1.10721	1.22605	0.988367	8.04e-17	1.4e-07	0.4855	0.196	8	Mvl			FBgn0033446	-1.11952	-0.851086	-1.38796	6.71e-109	2.32e-243	0.441	0.827	0	CG1648
FBgn0039562	1.09457	0.947342	1.24179	5.69e-54	1.62e-69	0.266	0.065	0	Gp93			FBgn0002565	-1.17856	-1.0562	-1.30092	3.36e-05	4.64e-34	0.117	0.3895	5	Lsp2
FBgn0037906	1.07179	1.37397	0.769613	6.96e-13	5.8e-13	0.386	0.1415	6	PGRP-LB			FBgn0002565	-1.24266	-1.3072	-1.17812	1.69e-35	7.27e-67	0.2435	0.6095	3	Lsp2
FBgn0001218	1.06811	0.947594	1.18863	9.66e-47	5.44e-80	0.7385	0.4195	2	Hsc70-3			FBgn0002565	-1.30554	-1.2772	-1.33388	1.21e-47	8.22e-79	0.0605	0.295	0	Lsp2
FBgn0034328	1.05213	0.940444	1.16382	3.6e-17	9.52e-10	0.228	0.0535	1	BomBc1			FBgn0030362	-1.32565	-1.69857	-0.952724	3.52e-22	6.39e-12	0.3715	0.6925	8	regucalcin
FBgn0010385	1.04674	1.06573	1.02775	1.99e-54	3.18e-44	0.1095	0.002	0	Def			FBgn0002565	-1.5148	-1.48363	-1.54598	5.87e-51	6.61e-72	0.147	0.5605	2	Lsp2
FBgn0261989	1.04362	1.19335	0.893891	2.49e-20	1.05e-22	0.274	0.0325	4	CG42807
FBgn0023529	1.0354	0.77562	1.29518	3.26e-20	4.65e-65	0.491	0.1925	2	CG2918
FBgn0039562	1.02294	1.00348	1.0424	1.48e-54	3.37e-52	0.711	0.406	3	Gp93
FBgn0000278	1.01688	1.16838	0.865377	2.21e-24	7.26e-22	0.2165	0	4	CecB
FBgn0261989	1.01618	1.22793	0.804436	6.6e-83	5.88e-26	0.155	0.017	0	CG42807
FBgn0000278	1.00106	1.07394	0.928186	1.23e-12	1.34e-30	0.214	0	5	CecB
FBgn0000278	0.997851	1.10084	0.894867	5.18e-14	6.87e-08	0.194	0.0015	8	CecB
FBgn0040736	0.991424	0.890726	1.09212	1.06e-59	4.47e-43	0.687	0.3695	2	BomS3
FBgn0044810	0.983253	0.867752	1.09875	1.08e-27	3.81e-14	0.2895	0.071	3	TotX
FBgn0040653	0.974597	1.09057	0.85862	1.53e-40	1.37e-27	0.7375	0.4165	4	Dso1
FBgn0000278	0.967417	1.1086	0.826235	4.11e-22	2.19e-06	0.1335	0.001	1	CecB
FBgn0034512	0.965455	0.693492	1.23742	6.16e-09	0.000769012	0.7455	0.4035	11	Bbd
FBgn0030925	0.962622	1.03359	0.891656	6.62e-10	3.45e-08	0.2345	0.033	8	Hayan
FBgn0034329	0.962003	0.848385	1.07562	2.22e-09	2.37e-40	0.6725	0.3515	5	BomS1
FBgn0034328	0.949654	0.623821	1.27549	1.11e-05	2.8e-37	0.368	0.112	4	BomBc1
FBgn0266719	0.94792	1.07052	0.825316	1.51e-12	0.0337895	0.2575	0.063	8	stac
FBgn0014002	0.945355	0.841734	1.04898	1.92e-40	3.55e-80	0.749	0.4765	2	Pdi
FBgn0025583	0.943361	1.08709	0.799633	2.76e-27	1.05e-23	0.781	0.5025	5	BomS2
FBgn0261989	0.936859	1.03915	0.834567	6.09e-21	0.000576133	0.1545	0.021	1	CG42807
FBgn0001218	0.92986	1.02597	0.833747	8.42e-54	8.97e-57	0.8645	0.739	3	Hsc70-3
FBgn0040582	0.924786	0.660234	1.18934	2.54e-27	1.17e-58	0.224	0.0665	0	BomBc3
FBgn0010385	0.924067	1.00628	0.841854	1.85e-44	7.92e-40	0.3255	0.021	3	Def
FBgn0031561	0.920983	0.866051	0.975915	1.09e-79	3.06e-62	0.8705	0.643	2	IM33
FBgn0262794	0.918712	0.973937	0.863488	1.12e-58	3.24e-42	0.4125	0.0455	3	CG43175
FBgn0040736	0.915289	0.982774	0.847804	7.89e-113	2.83e-40	0.4715	0.201	0	BomS3
FBgn0010385	0.909498	1.06322	0.755771	7.46e-10	1.89e-20	0.18	0.0015	6	Def
FBgn0030925	0.908501	0.831628	0.985375	2.81e-23	3.15e-32	0.264	0.0575	2	Hayan
FBgn0261989	0.9075	0.994919	0.820082	2.54e-10	2.16e-18	0.271	0.047	5	CG42807
FBgn0031561	0.891887	0.972577	0.811198	7.19e-159	2.76e-62	0.6915	0.387	0	IM33
FBgn0262794	0.887038	0.983983	0.790094	2.68e-32	4.91e-23	0.1855	0.017	2	CG43175
FBgn0010385	0.885059	0.858412	0.911706	6.86e-09	1.52e-21	0.1715	0.0035	5	Def
FBgn0032810	0.880541	0.945994	0.815089	4.32e-35	4.24e-21	0.22	0.0325	2	CG13077
FBgn0000278	0.880355	0.951999	0.808712	1.12e-09	1.75e-24	0.1925	0.002	6	CecB
FBgn0031561	0.878015	0.962487	0.793543	1.94e-89	4.67e-77	0.9375	0.843	3	IM33
FBgn0261989	0.876544	1.08591	0.667179	2.84e-08	5.47e-17	0.2455	0.0455	6	CG42807
FBgn0262794	0.873832	0.94717	0.800494	5.31e-08	1.31e-05	0.157	0.009	8	CG43175
FBgn0037906	0.873559	1.06333	0.68379	6.77e-17	0.0023558	0.1965	0.011	7	PGRP-LB
FBgn0039562	0.872435	0.697477	1.04739	2.45e-06	1.39e-24	0.351	0.1265	4	Gp93
FBgn0028327	0.870644	0.78032	0.960968	1.94e-19	1.9e-36	0.4645	0.2195	2	l(1)G0320
FBgn0040653	0.865858	0.67229	1.05943	9.67e-58	5.02e-84	0.9095	0.7335	3	Dso1
FBgn0023529	0.864861	0.635624	1.0941	4.84e-24	2.84e-56	0.227	0.0705	0	CG2918
FBgn0052190	0.862939	0.823694	0.902184	1.5e-36	8.61e-33	0.188	0.0545	0	NUCB1
FBgn0033153	0.85329	0.998687	0.707893	5.01e-06	0.000336094	0.2045	0.0455	8	Gadd45
FBgn0010385	0.852204	0.957423	0.746985	8.07e-09	2.95e-05	0.152	0.005	8	Def
FBgn0025583	0.847385	0.848135	0.846635	3.64e-69	2.13e-49	0.878	0.706	3	BomS2
FBgn0034328	0.838646	0.696059	0.981233	0.00149245	0.00261589	0.3335	0.0775	10	BomBc1
FBgn0010638	0.833953	0.64921	1.0187	3.14e-17	4.97e-41	0.4485	0.194	2	Sec61β
FBgn0033739	0.831207	0.812884	0.849531	0.0215017	0.0295692	0.192	0.066	8	Dyb
FBgn0044810	0.830978	0.576569	1.08539	6.23e-14	1.13e-22	0.139	0.0145	2	TotX
FBgn0035976	0.824789	0.937502	0.712077	4.54e-50	7e-26	0.5815	0.259	3	PGRP-LC
FBgn0031561	0.823361	0.937924	0.708798	2.95e-34	1.23e-18	0.759	0.507	4	IM33
FBgn0052190	0.823163	0.765928	0.880399	1.37e-23	2.12e-32	0.41	0.161	2	NUCB1
FBgn0031561	0.819702	0.947716	0.691688	4.08e-68	3.8e-05	0.626	0.381	1	IM33
FBgn0014002	0.815585	0.694569	0.936602	1.32e-46	6.07e-86	0.874	0.735	3	Pdi
FBgn0004396	0.814368	0.572609	1.05613	1.55e-06	5.98e-24	0.6565	0.5355	3	CrebA
FBgn0034741	0.810246	0.989112	0.63138	1.12e-58	1.45e-26	0.353	0.0295	3	CG4269
FBgn0034647	0.807112	0.892952	0.721271	4.48e-61	4.17e-40	0.377	0.0225	3	pirk
FBgn0030309	0.80474	0.890775	0.718706	9.49e-09	0.0239402	0.39	0.1855	8	CG1572
FBgn0067905	0.798844	0.824131	0.773557	4.26e-38	1.93e-22	0.176	0.0535	0	Dso2
FBgn0010385	0.794564	0.865918	0.723209	2.84e-10	0.0229541	0.1315	0	7	Def
FBgn0010638	0.792836	0.800851	0.784821	1.65e-34	8.2e-26	0.2265	0.0875	0	Sec61β
FBgn0014002	0.792367	0.727564	0.857171	1.68e-08	1.33e-21	0.5625	0.3325	4	Pdi
FBgn0021795	0.786019	0.707074	0.864963	3.75e-23	8.98e-36	0.5665	0.324	2	Tapδ
FBgn0040736	0.779058	0.823181	0.734935	5.97e-23	6.76e-15	0.592	0.3135	4	BomS3
FBgn0067905	0.763509	0.716629	0.810389	4.84e-23	4.65e-21	0.334	0.1255	2	Dso2
FBgn0038829	0.760816	0.676062	0.84557	1.57e-15	1.43e-26	0.3455	0.138	2	CG17271
FBgn0034328	0.76018	0.865319	0.65504	1.69e-13	0.000502317	0.232	0.0345	7	BomBc1
FBgn0023529	0.759252	0.681128	0.837377	1.71e-34	1.35e-33	0.676	0.438	3	CG2918
FBgn0004629	0.755709	0.903604	0.607815	2.14e-35	0.000444666	0.692	0.555	3	Cys
FBgn0011672	0.754912	0.778142	0.731682	1.74e-23	1.32e-14	0.449	0.225	3	Mvl
FBgn0040582	0.74912	0.709849	0.78839	8.18e-09	0.00146955	0.2265	0.0545	7	BomBc3
FBgn0001218	0.737212	0.787834	0.68659	1.59e-11	5.4e-13	0.5845	0.388	4	Hsc70-3
FBgn0034647	0.733739	0.63794	0.829538	6.13e-05	0.000305236	0.142	0.016	8	pirk
FBgn0040736	0.727566	0.666665	0.788467	3.14e-46	2.41e-35	0.8275	0.641	3	BomS3
FBgn0010638	0.72743	0.686478	0.768383	0.012395	0.0148947	0.515	0.254	10	Sec61β
FBgn0021795	0.72511	0.61146	0.838759	1.27e-25	3.52e-40	0.3285	0.1605	0	Tapδ
FBgn0010391	0.722735	0.6218	0.823671	3.76e-15	5e-24	0.284	0.097	2	SrpRα
FBgn0025700	0.721517	0.563274	0.87976	3.12e-11	2.14e-26	0.284	0.1005	2	CG5885
FBgn0000278	0.713517	0.912312	0.514722	2.74e-13	0.0467904	0.1435	0	7	CecB
FBgn0010385	0.712362	0.915887	0.508837	1.98e-13	1.5e-12	0.1625	0.01	4	Def
FBgn0023529	0.703264	0.568397	0.838132	0.0072023	0.000174176	0.344	0.172	8	CG2918
FBgn0004396	0.698152	0.440448	0.955855	0.000598568	2.63e-29	0.27	0.105	2	CrebA
FBgn0021795	0.697461	0.649546	0.745376	1.11e-36	9.21e-39	0.7635	0.603	3	Tapδ
FBgn0067905	0.689571	0.6619	0.717241	3.26e-05	5.78e-09	0.284	0.1265	4	Dso2
FBgn0052190	0.686353	0.722067	0.65064	2.74e-38	1.55e-20	0.6455	0.405	3	NUCB1
FBgn0001218	0.681441	0.568814	0.794068	0.00011706	9.34e-08	0.609	0.427	8	Hsc70-3
FBgn0039102	0.67831	0.511282	0.845338	3.83e-12	2.34e-31	0.14	0.043	0	SPE
FBgn0040582	0.675334	0.712987	0.637681	1.4e-11	0.00383687	0.222	0.0875	1	BomBc3
FBgn0038465	0.674469	0.57253	0.776409	9.76e-11	3.07e-19	0.4445	0.2635	2	Irc
FBgn0028327	0.665493	0.541022	0.789963	8.8e-19	8.86e-42	0.737	0.5605	3	l(1)G0320
FBgn0014002	0.664325	0.574222	0.754428	0.00261851	2.01e-27	0.634	0.4325	5	Pdi
FBgn0262794	0.663538	0.751228	0.575847	1.26e-10	9.42e-14	0.144	0.0065	4	CG43175
FBgn0039562	0.663537	0.527642	0.799432	0.0350331	7.23e-06	0.3605	0.1735	8	Gp93
FBgn0030306	0.659393	0.495929	0.822857	6.85e-08	2.02e-22	0.2355	0.08	2	Spase25
FBgn0010638	0.658378	0.561831	0.754925	6.95e-20	1.43e-32	0.6515	0.4555	3	Sec61β
FBgn0033250	0.642604	0.539774	0.745434	1.83e-11	1.31e-17	0.409	0.2235	2	CG14762
FBgn0067905	0.638883	0.648487	0.629278	0.00479207	5.24e-08	0.318	0.1475	5	Dso2
FBgn0025700	0.638134	0.616051	0.660218	6.86e-18	4.17e-17	0.133	0.046	0	CG5885
FBgn0035909	0.63759	0.459056	0.816125	0.00126735	4.87e-22	0.3195	0.16	2	ergic53
FBgn0035976	0.631345	0.69039	0.5723	1.74e-24	2.76e-12	0.166	0.028	2	PGRP-LC
FBgn0038535	0.63067	0.620834	0.640506	1.38e-24	6.93e-16	0.628	0.4475	3	alt
FBgn0036732	0.627777	0.761163	0.494391	1.14e-20	0.000336475	0.222	0.082	2	Oatp74D
FBgn0047135	0.624753	0.569937	0.679569	6.69e-22	2.49e-28	0.325	0.175	0	CG32276
FBgn0030306	0.623435	0.582499	0.664371	4.9e-18	4.69e-15	0.1085	0.0325	0	Spase25
FBgn0033663	0.621167	0.578424	0.663909	5.74e-11	9.33e-13	0.386	0.2225	2	ERp60
FBgn0262838	0.614982	0.665255	0.564709	4.07e-16	5.4e-11	0.139	0.025	2	BomT1
FBgn0032810	0.614969	0.668795	0.561143	6.42e-43	2.81e-22	0.4105	0.1075	3	CG13077
FBgn0047135	0.612183	0.611666	0.612699	0.00027677	4.91e-10	0.486	0.313	4	CG32276
FBgn0010415	0.610262	0.513955	0.706568	0.00038773	0.00159393	0.6285	0.489	8	Sdc
FBgn0262838	0.607139	0.653591	0.560687	9.74e-29	6.37e-13	0.364	0.123	3	BomT1
FBgn0052190	0.606152	0.520917	0.691386	9.24e-05	0.00474908	0.2065	0.0955	1	NUCB1
FBgn0037714	0.605655	0.730214	0.481096	2.53e-18	1.68e-05	0.234	0.095	2	CG9396
FBgn0086357	0.603743	0.339071	0.868415	0.0322861	3.64e-31	0.453	0.2775	2	Sec61α
FBgn0004629	0.603356	0.694691	0.512022	1.97e-05	0.0276241	0.5825	0.388	5	Cys
FBgn0004926	0.598655	0.566413	0.630897	6.11e-09	1.45e-13	0.347	0.1875	2	eIF2β
FBgn0026415	0.597617	0.551921	0.643314	3.99e-17	7.84e-32	0.6965	0.5275	2	Idgf4
FBgn0263980	0.59672	0.675834	0.517606	3.74e-23	2.13e-12	0.1285	0.0125	2	Stacl
FBgn0039564	0.594059	0.430329	0.75779	1.08e-06	6.32e-19	0.208	0.071	2	Nep7
FBgn0025700	0.591918	0.561472	0.622364	1.09e-24	5.89e-21	0.5345	0.288	3	CG5885
FBgn0038129	0.590167	0.601896	0.578439	3.77e-13	6.62e-08	0.2715	0.127	2	TBC1D5
FBgn0047135	0.589301	0.638764	0.539837	0.0114595	1.75e-07	0.479	0.304	5	CG32276
FBgn0262801	0.58454	0.472955	0.696126	7.21e-10	5.68e-16	0.2605	0.1035	2	twr
FBgn0014002	0.582989	0.469945	0.696033	3.91e-10	4.59e-07	0.471	0.3085	1	Pdi
FBgn0037230	0.575455	0.568444	0.582466	8.88e-15	3.58e-15	0.5265	0.3505	2	Nepl11
FBgn0003980	0.574934	0.461721	0.688147	2.4e-11	4.51e-15	0.164	0.077	0	Vm26Ab
FBgn0047135	0.574337	0.442433	0.706242	6.25e-08	4.54e-22	0.55	0.385	2	CG32276
FBgn0033663	0.574168	0.519753	0.628583	3.16e-12	4.96e-13	0.1785	0.09	0	ERp60
FBgn0262794	0.570916	0.617304	0.524528	0.000407867	1.13e-13	0.1265	0.0085	5	CG43175
FBgn0264979	0.570869	0.626224	0.515514	4e-22	1.65e-07	0.1185	0.0155	2	CG4267
FBgn0030925	0.564277	0.49847	0.630084	0.0112577	1.01e-09	0.131	0.0265	4	Hayan
FBgn0067905	0.563154	0.412511	0.713796	4.03e-17	1.02e-21	0.593	0.3855	3	Dso2
FBgn0031049	0.562645	0.507032	0.618258	1.1e-14	2.32e-16	0.5135	0.3225	3	Sec61γ
FBgn0040735	0.561925	0.711239	0.412611	6.08e-08	0.011243	0.282	0.127	4	BomT2
FBgn0034331	0.560488	0.703663	0.417314	4.02e-92	1.05e-18	0.669	0.4645	0	BomBc2
FBgn0030160	0.559703	0.646415	0.47299	1.06e-21	7.67e-11	0.5925	0.4205	2	CG9691
FBgn0038535	0.556732	0.473337	0.640128	1.05e-11	1.67e-11	0.115	0.045	0	alt
FBgn0050026	0.555894	0.579142	0.532646	4.32e-10	8.01e-08	0.1535	0.0475	2	CG30026
FBgn0020414	0.555526	0.660389	0.450664	1.24e-19	0.000147767	0.271	0.1195	2	Idgf3
FBgn0000253	0.553186	0.46203	0.644341	1.64e-25	3.73e-29	0.8645	0.7785	3	Cam
FBgn0047135	0.548627	0.391131	0.706124	2.56e-19	3.22e-50	0.836	0.701	3	CG32276
FBgn0028327	0.54616	0.335186	0.757133	6.78e-06	2.91e-20	0.2035	0.1085	0	l(1)G0320
FBgn0021795	0.545872	0.560274	0.531471	0.0119923	3.84e-08	0.4695	0.281	5	Tapδ
FBgn0033710	0.541286	0.373246	0.709327	0.0105962	2.69e-15	0.198	0.0815	2	CG17739
FBgn0030306	0.540378	0.683449	0.397307	0.00019723	0.000608812	0.209	0.083	4	Spase25
FBgn0000253	0.539897	0.542231	0.537564	5.82e-14	9.83e-16	0.6125	0.4455	2	Cam
FBgn0035121	0.539359	0.628631	0.450087	0.0354905	0.000384682	0.227	0.0955	5	Tudor-SN
FBgn0000636	0.539204	0.521617	0.556792	2.05e-09	0.00498246	0.2895	0.1525	3	Fas3
FBgn0038930	0.536979	0.2766	0.797358	2.29e-13	7.26e-58	0.554	0.374	0	BomT3
FBgn0030160	0.536357	0.630416	0.442298	3.7e-34	7.01e-19	0.832	0.715	3	CG9691
FBgn0032810	0.532516	0.547744	0.517288	0.0107345	1.96e-07	0.14	0.029	5	CG13077
FBgn0038535	0.532397	0.383671	0.681123	0.000742527	5.57e-14	0.259	0.125	2	alt
FBgn0031260	0.526649	0.35189	0.701408	0.00158859	2.51e-14	0.215	0.093	2	Spp
FBgn0045866	0.523725	0.435268	0.612183	3.78e-06	2.55e-10	0.287	0.1515	2	bai
FBgn0262794	0.521729	0.595527	0.447932	0.00162388	3.61e-09	0.127	0.014	6	CG43175
FBgn0025678	0.521379	0.354684	0.688075	0.014668	2.47e-14	0.1585	0.055	2	CaBP1
FBgn0031260	0.521183	0.32714	0.715226	0.00051284	8.13e-28	0.4245	0.2435	3	Spp
FBgn0031560	0.517723	0.459736	0.57571	4.94e-09	9.55e-06	0.3245	0.186	2	CG16713
FBgn0035909	0.512951	0.413691	0.61221	1.75e-08	1.23e-12	0.1425	0.0665	0	ergic53
FBgn0260746	0.512739	0.521273	0.504205	9.69e-22	6.81e-22	0.198	0.016	3	Ect3
FBgn0040735	0.510181	0.550053	0.470309	4e-13	0.00821798	0.282	0.146	2	BomT2
FBgn0011204	0.508866	0.717037	0.300695	1.53e-19	0.0349054	0.224	0.09	2	cue
FBgn0035909	0.507368	0.477374	0.537362	1.4e-13	1.56e-14	0.587	0.422	3	ergic53
FBgn0038829	0.504648	0.42617	0.583127	1.08e-11	1.8e-15	0.5715	0.4205	3	CG17271
FBgn0010415	0.502669	0.375313	0.630026	9.42e-11	1.21e-18	0.713	0.6005	2	Sdc
FBgn0030306	0.500779	0.532602	0.468957	2.62e-19	1.52e-11	0.4745	0.2725	3	Spase25
FBgn0262801	0.497818	0.506575	0.489061	3.19e-18	2.95e-14	0.4525	0.241	3	twr
FBgn0032835	0.497174	0.475488	0.518861	4.31e-12	2.89e-10	0.36	0.181	3	CG16772
FBgn0005585	0.491409	0.468132	0.514685	2.83e-11	6.25e-12	0.5995	0.4575	2	Calr
FBgn0038829	0.489659	0.315918	0.663399	0.0020624	1.05e-15	0.1365	0.066	0	CG17271
FBgn0025678	0.488769	0.599835	0.377702	0.000598659	3.12e-06	0.1835	0.048	5	CaBP1
FBgn0033663	0.488418	0.549928	0.426907	3.28e-22	2.37e-09	0.6365	0.477	3	ERp60
FBgn0011016	0.487656	0.382498	0.592815	0.00426307	3.09e-07	0.206	0.104	2	SsRβ
FBgn0023213	0.485779	0.389047	0.582512	0.000185138	8.26e-14	0.4615	0.3185	2	eIF4G1
FBgn0023213	0.485642	0.282833	0.68845	0.0039626	6.83e-21	0.242	0.1455	0	eIF4G1
FBgn0034802	0.485558	0.379344	0.591772	3.87e-13	2.2e-21	0.424	0.293	0	CNBP
FBgn0052190	0.484728	0.399842	0.569615	0.0194566	2.58e-08	0.2935	0.14	4	NUCB1
FBgn0086357	0.484175	0.358643	0.609707	5.8e-07	1.46e-15	0.231	0.1355	0	Sec61α
FBgn0038465	0.482779	0.462633	0.502925	8.35e-14	8.92e-06	0.185	0.1025	0	Irc
FBgn0035121	0.481497	0.372471	0.590522	2.35e-05	8.93e-11	0.1105	0.05	0	Tudor-SN
FBgn0036732	0.472358	0.503909	0.440808	0.0263873	0.0236287	0.1735	0.0735	4	Oatp74D
FBgn0005585	0.470179	0.519773	0.420584	7.23e-26	5.34e-13	0.7875	0.7155	3	Calr
FBgn0027929	0.467118	0.394819	0.539418	4.38e-17	8.51e-16	0.4245	0.2035	3	NimB1
FBgn0033250	0.466202	0.25039	0.682014	0.0256985	3.36e-17	0.1855	0.105	0	CG14762
FBgn0010638	0.459603	0.385604	0.533601	0.0486449	1.24e-06	0.3385	0.1885	4	Sec61β
FBgn0010391	0.458151	0.431798	0.484504	3.1e-13	1.6e-08	0.4705	0.312	3	SrpRα
FBgn0002868	0.456638	0.440059	0.473218	1.16e-20	0.00279008	0.697	0.567	1	MtnA
FBgn0011672	0.4565	0.36284	0.55016	9.94e-07	8.38e-09	0.125	0.0345	2	Mvl
FBgn0027929	0.455325	0.448456	0.462194	5.17e-08	4.49e-07	0.1355	0.042	2	NimB1
FBgn0037714	0.454739	0.409799	0.499678	6.43e-13	5.07e-10	0.46	0.2805	3	CG9396
FBgn0046225	0.454205	0.339751	0.568658	4.3e-14	8.87e-24	0.244	0.053	3	CG17230
FBgn0031049	0.451969	0.409586	0.494352	8.7e-05	2.42e-05	0.1925	0.093	2	Sec61γ
FBgn0015221	0.449995	0.572917	0.327072	1.61e-33	4.95e-12	0.8545	0.7485	2	Fer2LCH
FBgn0045866	0.44732	0.456073	0.438568	1.2e-09	0.0012034	0.1245	0.0665	0	bai
FBgn0035121	0.445024	0.284394	0.605655	0.000202705	2e-18	0.5645	0.436	3	Tudor-SN
FBgn0015622	0.444674	0.418957	0.47039	0.000204005	0.00394472	0.216	0.1205	2	Cnx99A
FBgn0027095	0.442283	0.405977	0.478588	0.000134404	3.33e-06	0.1315	0.0475	2	Manf
FBgn0037230	0.439642	0.525588	0.353697	2.61e-22	1.15e-05	0.6995	0.5855	3	Nepl11
FBgn0002868	0.438203	0.503359	0.373046	4.69e-09	1.86e-05	0.8	0.6715	4	MtnA
FBgn0002868	0.437664	0.5454	0.329929	1.48e-06	0.000226112	0.796	0.6585	5	MtnA
FBgn0005585	0.436762	0.548012	0.325511	8.6e-24	0.00292388	0.33	0.2255	0	Calr
FBgn0029709	0.430795	0.461348	0.400242	1.09e-09	0.00212574	0.1085	0.054	0	CHOp24
FBgn0040735	0.425459	0.45797	0.392949	4.66e-17	8.62e-05	0.541	0.369	3	BomT2
FBgn0000253	0.424865	0.404397	0.445333	6.39e-13	1.58e-07	0.334	0.2315	0	Cam
FBgn0033691	0.423696	0.456593	0.390799	0.00103433	7.41e-05	0.1405	0.0595	2	CG8860
FBgn0039172	0.423566	0.361003	0.48613	0.00318334	9.15e-08	0.1385	0.0525	2	Spase22-23
FBgn0039543	0.420535	0.354508	0.486563	1.23e-06	0.000447258	0.459	0.337	3	CROT
FBgn0034802	0.415298	0.502672	0.327925	8.83e-19	9.47e-07	0.8355	0.7905	3	CNBP
FBgn0264979	0.41343	0.485294	0.341566	3.28e-21	6.08e-09	0.2465	0.067	3	CG4267
FBgn0014868	0.408818	0.413325	0.40431	8.37e-05	0.0107408	0.174	0.086	2	Ost48
FBgn0011016	0.408571	0.294127	0.523015	3.51e-08	1.32e-15	0.4965	0.3265	3	SsRβ
FBgn0045866	0.406172	0.368704	0.44364	2.42e-09	1.08e-06	0.5125	0.382	3	bai
FBgn0029709	0.405653	0.344009	0.467297	0.00539376	1.08e-05	0.218	0.1175	2	CHOp24
FBgn0061492	0.405325	0.276316	0.534334	0.0479911	3.28e-12	0.364	0.2315	3	loj
FBgn0025678	0.402434	0.35228	0.452589	3.72e-11	2.39e-08	0.355	0.1905	3	CaBP1
FBgn0054054	0.397797	0.46462	0.330973	1.96e-22	4.35e-08	0.3045	0.106	3	CG34054
FBgn0034802	0.393611	0.280279	0.506943	0.000217533	1e-13	0.669	0.556	2	CNBP
FBgn0035630	0.385808	0.355406	0.41621	0.0120397	0.0112528	0.278	0.1835	2	CG10576
FBgn0052373	0.381518	0.427946	0.33509	7.37e-13	0.000876751	0.265	0.1165	3	CG32373
FBgn0265297	0.381381	0.336994	0.425767	7e-25	1.13e-35	0.9545	0.9415	3	pAbp
FBgn0260474	0.379795	0.271718	0.487872	3.36e-05	6.37e-20	0.43	0.247	3	CG30002
FBgn0038460	0.369312	0.320281	0.418343	0.033288	0.0002274	0.3745	0.271	3	CG18622
FBgn0011336	0.367564	0.297895	0.437233	5.53e-07	5.5e-07	0.435	0.297	3	Stt3B
FBgn0027095	0.347455	0.349415	0.345494	8.19e-05	0.000257656	0.307	0.188	3	Manf
FBgn0069242	0.344328	0.264518	0.424138	0.0207325	0.0272413	0.1165	0.072	0	eca
FBgn0262481	0.344199	0.375973	0.312424	1.71e-15	2.41e-08	0.2435	0.0795	3	CG43071
FBgn0260474	0.343249	0.327318	0.35918	0.000201373	0.0153586	0.138	0.0615	2	CG30002
FBgn0004926	0.33962	0.252082	0.427158	2.07e-06	4.6e-06	0.6365	0.5545	3	eIF2β
FBgn0050026	0.3396	0.353855	0.325345	4.37e-14	0.004541	0.364	0.198	3	CG30026
FBgn0012036	0.337315	0.322411	0.352218	5.94e-07	1.55e-07	0.336	0.249	0	Aldh
FBgn0034331	0.317886	0.364831	0.27094	8.14e-22	2.6e-06	0.921	0.8935	3	BomBc2
FBgn0050109	0.315946	0.366265	0.265627	1.03e-12	9.35e-05	0.232	0.0875	3	CG30109
FBgn0032387	0.314932	0.265366	0.364499	2.46e-10	3.45e-11	0.195	0.052	3	CG16965
FBgn0262126	0.31345	0.261408	0.365492	0.000866029	0.0035779	0.3545	0.244	3	Sec24CD
FBgn0267378	0.303722	0.271087	0.336357	7.64e-06	0.00418468	0.394	0.2715	3	sau
FBgn0259238	0.300315	0.265371	0.335258	0.0363812	5.07e-07	0.3315	0.2235	3	CG42336
FBgn0034277	0.295936	0.298557	0.293314	3.6e-06	0.000178162	0.301	0.174	3	OstΔ
