# Supplementary material for: Inherent constraints on a polyfunctional tissue lead to a reproduction-immunity tradeoff
Source: BMC Biol. 2022 Jun 2;20:127. doi: 10.1186/s12915-022-01328-w (PMC9161490; doi:10.1186/s12915-022-01328-w)
Supplement: Supplementary file 6 — Additional file 6. VI-VU: Enrichment analysis of six identified fat body clusters 0,1,2,5,7, and 10 using genes differentially expressed between Virgin-Uninfected (VU) and Virgin-Infected (VI). MI-MU: Enrichment analysis of six identified fat body clusters 0,1,2,5,7, and 10 using genes differentially expressed between Mated Uninfected (MU) and Mated Infected (MI). adjusted_p_value = P-value adjusted for multiple testing. [file 12915_2022_1328_MOESM6_ESM.xlsx]

## Sheet: VI-VU
Enrichment analysis of six identified fat body clusters 0,1,2,5,7, and 10 using genes differentially expressed between Virgin Uninfected(VU) and Virgin Infected(VI). Table S4 provides list of genes differentially expressed that are identified using FindMarkers in Seurat.
Upregulated in Virgin Infected (VI)						Downregulated in Virgin Infected (VI)
Cluster#	source	term_name	term_id	adjusted_p_value		Cluster#	source	term_name	term_id	adjusted_p_value
0	GO:MF	N-acetylmuramoyl-L-alanine amidase activity	GO:0008745	7.64e-05		0	GO:MF	NAD(P)H dehydrogenase (quinone) activity	GO:0003955	0.00171722
	GO:MF	peptidoglycan binding	GO:0042834	0.000138105			GO:MF	NADH dehydrogenase (ubiquinone) activity	GO:0008137	0.00171722
	GO:MF	peptidoglycan muralytic activity	GO:0061783	0.00228037			GO:MF	NADH dehydrogenase (quinone) activity	GO:0050136	0.00171722
	GO:BP	response to external biotic stimulus	GO:0043207	5.47e-21			GO:MF	oxidoreductase activity, acting on NAD(P)H, quinone or similar compound as acceptor	GO:0016655	0.00196677
	GO:BP	response to biotic stimulus	GO:0009607	5.47e-21			GO:MF	NADH dehydrogenase activity	GO:0003954	0.00381934
	GO:BP	response to other organism	GO:0051707	5.47e-21			GO:BP	electron transport chain	GO:0022900	0.0315021
	GO:BP	biological process involved in interspecies interaction between organisms	GO:0044419	2.54e-20			GO:CC	respiratory chain complex I	GO:0045271	0.0028852
	GO:BP	innate immune response	GO:0045087	5.44e-17			GO:CC	mitochondrial respiratory chain complex I	GO:0005747	0.0028852
	GO:CC	extracellular region	GO:0005576	9.1e-22			KEGG	Oxidative phosphorylation	KEGG:00190	0.0225481
	GO:CC	extracellular space	GO:0005615	1.22e-08		2	GO:MF	structural constituent of ribosome	GO:0003735	7.04836e-05
	GO:CC	intracellular ferritin complex	GO:0008043	0.00438589			GO:MF	NADH dehydrogenase (quinone) activity	GO:0050136	0.000410558
	GO:CC	Sec61 translocon complex	GO:0005784	0.0261538			GO:MF	NAD(P)H dehydrogenase (quinone) activity	GO:0003955	0.000410558
	KEGG	Toll and Imd signaling pathway	KEGG:04624	3.33e-11			GO:MF	NADH dehydrogenase (ubiquinone) activity	GO:0008137	0.000410558
	KEGG	Protein processing in endoplasmic reticulum	KEGG:04141	5.75e-05			GO:BP	cytoplasmic translation	GO:0002181	2.28476e-06
1	GO:MF	N-acetylmuramoyl-L-alanine amidase activity	GO:0008745	0.0114017			GO:BP	translation	GO:0006412	8.22859e-05
	GO:MF	peptidoglycan binding	GO:0042834	0.0174272			GO:BP	peptide biosynthetic process	GO:0043043	0.000158457
	GO:MF	hydrolase activity, acting on carbon-nitrogen (but not peptide) bonds	GO:0016810	0.0356198			GO:BP	amide biosynthetic process	GO:0043604	0.000287575
	GO:MF	cyclohydrolase activity	GO:0019238	0.0437828			GO:BP	peptide metabolic process	GO:0006518	0.000496597
	GO:BP	response to other organism	GO:0051707	1.43e-17			GO:CC	cytosolic ribosome	GO:0022626	1.55256e-06
	GO:BP	response to biotic stimulus	GO:0009607	1.43e-17			KEGG	Ribosome	KEGG:03010	0.00822126
	GO:BP	response to external biotic stimulus	GO:0043207	1.43e-17		5	GO:MF	NAD(P)H dehydrogenase (quinone) activity	GO:0003955	0.00343588
	GO:BP	biological process involved in interspecies interaction between organisms	GO:0044419	5.82e-17			GO:MF	NADH dehydrogenase (ubiquinone) activity	GO:0008137	0.00343588
	GO:BP	innate immune response	GO:0045087	1.9e-16			GO:MF	NADH dehydrogenase (quinone) activity	GO:0050136	0.00343588
	GO:CC	extracellular region	GO:0005576	5.94e-21			GO:CC	respiratory chain complex I	GO:0045271	0.00575393
	GO:CC	extracellular space	GO:0005615	2.69e-08			GO:CC	mitochondrial respiratory chain complex I	GO:0005747	0.00575393
	KEGG	Toll and Imd signaling pathway	KEGG:04624	2.48e-08			GO:CC	NADH dehydrogenase complex	GO:0030964	0.0059749
	KEGG	One carbon pool by folate	KEGG:00670	0.00159949			KEGG	Oxidative phosphorylation	KEGG:00190	0.0225481
	KEGG	Galactose metabolism	KEGG:00052	0.0467353
2	GO:MF	protein transmembrane transporter activity	GO:0008320	0.000354597
	GO:MF	macromolecule transmembrane transporter activity	GO:0022884	0.000432663
	GO:MF	N-acetylmuramoyl-L-alanine amidase activity	GO:0008745	0.000816135
	GO:MF	protein transporter activity	GO:0140318	0.000889673
	GO:MF	peptidoglycan binding	GO:0042834	0.00146719
	GO:BP	innate immune response	GO:0045087	2.12e-13
	GO:BP	response to stress	GO:0006950	1.3e-12
	GO:BP	protein targeting to ER	GO:0045047	1.88e-12
	GO:BP	establishment of protein localization to endoplasmic reticulum	GO:0072599	3.03e-12
	GO:BP	response to external biotic stimulus	GO:0043207	5.88e-12
	GO:CC	endoplasmic reticulum	GO:0005783	1.15e-14
	GO:CC	extracellular region	GO:0005576	4.07e-12
	KEGG	Protein processing in endoplasmic reticulum	KEGG:04141	1.49e-14
	KEGG	Protein export	KEGG:03060	1.87e-14
	KEGG	Toll and Imd signaling pathway	KEGG:04624	1.4685e-06
5	GO:MF	N-acetylmuramoyl-L-alanine amidase activity	GO:0008745	0.00238836
	GO:MF	hydrolase activity, acting on carbon-nitrogen (but not peptide) bonds	GO:0016810	0.00326322
	GO:MF	peptidoglycan binding	GO:0042834	0.00365943
	GO:MF	structural constituent of egg chorion	GO:0005213	0.0142911
	GO:MF	peptidoglycan muralytic activity	GO:0061783	0.0284879
	GO:BP	innate immune response	GO:0045087	1.04602e-16
	GO:BP	response to external biotic stimulus	GO:0043207	3.58416e-15
	GO:BP	response to biotic stimulus	GO:0009607	3.58416e-15
	GO:BP	response to other organism	GO:0051707	3.58416e-15
	GO:BP	biological process involved in interspecies interaction between organisms	GO:0044419	1.12439e-14
	GO:CC	extracellular region	GO:0005576	3.78731e-17
	KEGG	Toll and Imd signaling pathway	KEGG:04624	9.18385e-11
	KEGG	One carbon pool by folate	KEGG:00670	0.0244702
7	GO:MF	N-acetylmuramoyl-L-alanine amidase activity	GO:0008745	0.00199377
	GO:MF	peptidoglycan binding	GO:0042834	0.00305562
	GO:MF	peptidoglycan muralytic activity	GO:0061783	0.0238328
	GO:BP	innate immune response	GO:0045087	1.82774e-21
	GO:BP	response to other organism	GO:0051707	8.47027e-20
	GO:BP	response to biotic stimulus	GO:0009607	8.47027e-20
	GO:BP	response to external biotic stimulus	GO:0043207	8.47027e-20
	GO:BP	biological process involved in interspecies interaction between organisms	GO:0044419	3.03538e-19
	GO:CC	extracellular region	GO:0005576	2.51777e-16
	GO:CC	extracellular space	GO:0005615	2.98802e-06
	KEGG	Toll and Imd signaling pathway	KEGG:04624	4.80106e-13
10	GO:MF	N-acetylmuramoyl-L-alanine amidase activity	GO:0008745	0.0335385
	GO:MF	peptidoglycan binding	GO:0042834	0.0441464
	GO:BP	response to bacterium	GO:0009617	7.02526e-16
	GO:BP	response to external biotic stimulus	GO:0043207	1.78532e-14
	GO:BP	response to other organism	GO:0051707	1.78532e-14
	GO:BP	response to biotic stimulus	GO:0009607	1.78532e-14
	GO:BP	biological process involved in interspecies interaction between organisms	GO:0044419	4.12347e-14
	GO:CC	extracellular region	GO:0005576	3.64426e-12
	KEGG	Toll and Imd signaling pathway	KEGG:04624	4.54415e-09

## Sheet: MI-MU
Enrichment analysis of six identified fat body clusters 0,1,2,5,7, and 10 using genes differentially expressed between Mated Uninfected(MU) and Mated Infected(MI). Table provides list of genes differentially expressed that are identified using FindMarkers in Seurat.
Upregulated in Mated Infected (MI)						Downregulated in Mated Infected (MI)
Cluster#	source	term_name	term_id	adjusted_p_value		Cluster#	source	term_name	term_id	adjusted_p_value
0	GO:MF	N-acetylmuramoyl-L-alanine amidase activity	GO:0008745	0.00384933		0	GO:BP	carboxylic acid metabolic process	GO:0019752	0.0185599
	GO:MF	peptidoglycan binding	GO:0042834	0.00589415			GO:BP	oxoacid metabolic process	GO:0043436	0.0192534
	GO:MF	peptidoglycan muralytic activity	GO:0061783	0.0456663			GO:BP	organic acid metabolic process	GO:0006082	0.0214565
	GO:BP	response to external biotic stimulus	GO:0043207	4.15384e-19		1	GO:MF	rRNA binding	GO:0019843	7.61001e-06
	GO:BP	response to other organism	GO:0051707	4.15384e-19			GO:MF	structural constituent of ribosome	GO:0003735	1.7692e-05
	GO:BP	response to biotic stimulus	GO:0009607	4.15384e-19			GO:MF	heterocyclic compound binding	GO:1901363	0.00685581
	GO:BP	biological process involved in interspecies interaction between organisms	GO:0044419	1.6375e-18			GO:MF	organic cyclic compound binding	GO:0097159	0.00751556
	GO:BP	response to bacterium	GO:0009617	1.83513e-18			GO:BP	cytoplasmic translation	GO:0002181	1.63559e-05
	GO:CC	extracellular region	GO:0005576	1.04501e-15			GO:BP	organonitrogen compound biosynthetic process	GO:1901566	4.29493e-05
	GO:CC	extracellular space	GO:0005615	1.06845e-09			GO:BP	amide biosynthetic process	GO:0043604	0.000109289
	GO:CC	endoplasmic reticulum	GO:0005783	1.24288e-06			GO:BP	translation	GO:0006412	0.000292539
	KEGG	Toll and Imd signaling pathway	KEGG:04624	1.08673e-10			GO:BP	peptide biosynthetic process	GO:0043043	0.000655699
	KEGG	Protein processing in endoplasmic reticulum	KEGG:04141	5.93807e-07			GO:CC	cytosolic ribosome	GO:0022626	1.22285e-07
	KEGG	Protein export	KEGG:03060	0.0186032			GO:CC	ribosomal subunit	GO:0044391	5.54927e-06
1	GO:MF	N-acetylmuramoyl-L-alanine amidase activity	GO:0008745	0.000241077			GO:CC	ribosome	GO:0005840	1.16386e-05
	GO:MF	peptidoglycan binding	GO:0042834	0.000370131			GO:CC	cytosol	GO:0005829	0.000342388
	GO:MF	peptidoglycan muralytic activity	GO:0061783	0.0029258			KEGG	Ribosome	KEGG:03010	0.00276723
	GO:MF	glycosaminoglycan binding	GO:0005539	0.00738886		5	GO:MF	NAD(P)H dehydrogenase (quinone) activity	GO:0003955	0.00343588
	GO:MF	hydrolase activity, acting on carbon-nitrogen (but not peptide) bonds, in linear amides	GO:0016811	0.0314109			GO:MF	NADH dehydrogenase (ubiquinone) activity	GO:0008137	0.00343588
	GO:BP	response to external biotic stimulus	GO:0043207	6.54949e-19			GO:MF	NADH dehydrogenase (quinone) activity	GO:0050136	0.00343588
	GO:BP	response to biotic stimulus	GO:0009607	6.54949e-19			GO:MF	oxidoreductase activity, acting on NAD(P)H, quinone or similar compound as acceptor	GO:0016655	0.00393474
	GO:BP	response to other organism	GO:0051707	6.54949e-19			GO:CC	respiratory chain complex I	GO:0045271	0.00575393
	GO:BP	response to bacterium	GO:0009617	8.53836e-19			GO:CC	mitochondrial respiratory chain complex I	GO:0005747	0.00575393
	GO:BP	biological process involved in interspecies interaction between organisms	GO:0044419	1.80222e-18			GO:CC	NADH dehydrogenase complex	GO:0030964	0.0059749
	GO:CC	extracellular region	GO:0005576	5.48793e-14			KEGG	Oxidative phosphorylation	KEGG:00190	0.0225481
	KEGG	Toll and Imd signaling pathway	KEGG:04624	2.29247e-12		7	GO:CC	larval serum protein complex	GO:0005616	0.0499235
2	GO:MF	N-acetylmuramoyl-L-alanine amidase activity	GO:0008745	0.0191096			KEGG	Fatty acid biosynthesis	KEGG:00061	0.0405709
	GO:MF	peptidoglycan binding	GO:0042834	0.0291604
	GO:MF	unfolded protein binding	GO:0051082	0.034952
	GO:BP	biological process involved in interspecies interaction between organisms	GO:0044419	2.97752e-13
	GO:BP	innate immune response	GO:0045087	3.39555e-13
	GO:BP	response to bacterium	GO:0009617	6.67346e-13
	GO:BP	response to other organism	GO:0051707	9.87747e-13
	GO:BP	response to external biotic stimulus	GO:0043207	9.87747e-13
	GO:CC	endoplasmic reticulum	GO:0005783	1.74756e-13
	GO:CC	extracellular region	GO:0005576	2.41046e-12
	KEGG	Protein processing in endoplasmic reticulum	KEGG:04141	3.95197e-14
	KEGG	Protein export	KEGG:03060	9.40006e-12
	KEGG	Toll and Imd signaling pathway	KEGG:04624	1.99955e-06
	KEGG	Phagosome	KEGG:04145	0.00474393
5	GO:MF	N-acetylmuramoyl-L-alanine amidase activity	GO:0008745	0.00238836
	GO:MF	hydrolase activity, acting on carbon-nitrogen (but not peptide) bonds	GO:0016810	0.00326322
	GO:MF	peptidoglycan binding	GO:0042834	0.00365943
	GO:BP	innate immune response	GO:0045087	1.04602e-16
	GO:BP	response to external biotic stimulus	GO:0043207	3.58416e-15
	GO:BP	response to biotic stimulus	GO:0009607	3.58416e-15
	GO:BP	response to other organism	GO:0051707	3.58416e-15
	GO:BP	biological process involved in interspecies interaction between organisms	GO:0044419	1.12439e-14
	GO:CC	extracellular region	GO:0005576	3.78731e-17
	KEGG	Toll and Imd signaling pathway	KEGG:04624	9.18385e-11
	KEGG	One carbon pool by folate	KEGG:00670	0.0244702
7	GO:MF	N-acetylmuramoyl-L-alanine amidase activity	GO:0008745	7.13659e-05
	GO:MF	peptidoglycan binding	GO:0042834	0.00010964
	GO:MF	peptidoglycan muralytic activity	GO:0061783	0.000870831
	GO:MF	glycosaminoglycan binding	GO:0005539	0.00220694
	GO:MF	hydrolase activity, acting on carbon-nitrogen (but not peptide) bonds, in linear amides	GO:0016811	0.00945996
	GO:BP	innate immune response	GO:0045087	7.4062e-23
	GO:BP	defense response to other organism	GO:0098542	7.12133e-21
	GO:BP	defense response	GO:0006952	1.12877e-20
	GO:BP	response to biotic stimulus	GO:0009607	3.63807e-20
	GO:BP	response to external biotic stimulus	GO:0043207	3.63807e-20
	GO:BP	immune response	GO:0006955	3.63807e-20
	GO:CC	extracellular region	GO:0005576	1.21545e-13
	KEGG	Toll and Imd signaling pathway	KEGG:04624	5.35857e-14
10	GO:MF	N-acetylmuramoyl-L-alanine amidase activity	GO:0008745	0.0152558
	GO:MF	peptidoglycan binding	GO:0042834	0.0200924
	GO:BP	innate immune response	GO:0045087	5.92777e-15
	GO:BP	response to bacterium	GO:0009617	5.64039e-14
	GO:BP	defense response to other organism	GO:0098542	1.13498e-13
	GO:BP	defense response	GO:0006952	1.6081e-13
	GO:BP	response to biotic stimulus	GO:0009607	3.8972e-13
	GO:CC	extracellular region	GO:0005576	1.09138e-07
	KEGG	Toll and Imd signaling pathway	KEGG:04624	1.14608e-06
