# Supplementary material for: Inherent constraints on a polyfunctional tissue lead to a reproduction-immunity tradeoff
Source: BMC Biol. 2022 Jun 2;20:127. doi: 10.1186/s12915-022-01328-w (PMC9161490; doi:10.1186/s12915-022-01328-w)
Supplement: Supplementary file 10 — Additional file 10. Marker genes for each cluster (Clusters 0 to 18) obtained using function ‘FindConservedMarkers’ in Seurat. Avg_logFC: average log fold change between cluster of interest and all other clusters. minimum p_val: combined p-value for all the four treatments (Virgin-Uninfected. Virgin Infected, Mated Uninfected, Mated Infected). [file 12915_2022_1328_MOESM10_ESM.xlsx]

## Sheet: Sheet1
Marker genes for each cluster (Clusters 0 to 18) obtained using function 'FindConservedMarkers' in Seurat. Avg_logFC: average log fold change between cluster of interest and all other clusters. minimump_p_val: combined p-value for all the four treatments (Virgin Uninfected. Virgin Infected, Mated Uninfected, Mated Infected) . List of markers for each cluster are presented on separate sheet.

## Sheet: Cluster_0
FlyBase Id	Gene	avg_logFC	minimump_p_val
FBgn0004047	Yp3	0.522909	1.75e-262
FBgn0004045	Yp1	0.491294	1.91e-300
FBgn0013685	mt:ND6	0.47573	6.87e-142
FBgn0013681	mt:ND3	0.473189	2.87e-143
FBgn0013678	mt:Cyt-b	0.458031	1.01e-237
FBgn0262952	mt:ND4	0.438192	2.08e-178
FBgn0003076	Pgm1	0.355138	1.71e-08

## Sheet: Cluster_1
FlyBase Id	Gene	avg_logFC	minimump_p_val
FBgn0001226	Hsp27	1.37078e-76	1.30964e-298
FBgn0011761	dhd	2.49327e-77	3.86912e-269
FBgn0284243	betaTub56D	3.93728e-32	6.3982e-211
FBgn0034802	CNBP	2.48264e-68	2.13565e-199
FBgn0022893	Df31	1.87651e-63	8.21427e-156
FBgn0259937	Nop60B	1.41384e-23	3.32743e-155
FBgn0264922	smt3	9.52277e-35	9.28602e-139
FBgn0004419	me31B	2.52999e-28	4.1406e-111
FBgn0038277	RpS5b	5.82036e-18	8.55941e-108
FBgn0259682	Jabba	4.62893e-45	8.15847e-103
FBgn0041775	tral	5.95195e-52	5.15887e-102
FBgn0287720	Pen	2.10915e-13	4.3156e-101
FBgn0001225	Hsp26	1.19173e-29	4.40173e-101
FBgn0004432	Cyp1	1.53762e-25	5.18926e-97
FBgn0260780	wisp	4.92482e-15	1.0412e-96
FBgn0003884	alphaTub84B	1.47221e-21	5.03199e-95
FBgn0000114	bru1	3.41143e-19	7.06843e-94
FBgn0034021	CG8180	2.73393e-20	2.24175e-75
FBgn0000405	CycB	0.00428298	1.36174e-60
FBgn0087040	alphaTub67C	0.00343185	1.69826e-60
FBgn0004362	HmgD	1.55281e-18	1.15786e-57
FBgn0013269	Fkbp39	2.07329e-11	1.56404e-46
FBgn0000927	fs(1)Ya	0.00375496	3.51326e-46
FBgn0040309	Jafrac1	6.46315e-05	1.07992e-41
FBgn0250848	26-29-p	0.0589765	2.47565e-41
FBgn0266521	stai	0.931944	8.00386e-41
FBgn0001197	His2Av	3.27435e-08	3.75625e-38
FBgn0016070	smg	0.000434136	6.57738e-38
FBgn0286786	hoip	0.0271924	4.16499e-37
FBgn0000404	CycA	0.0108553	3.11179e-36
FBgn0000412	D1	7.57738e-06	4.99986e-36
FBgn0001233	Hsp83	1.3384e-15	1.36521e-34
FBgn0051363	Jupiter	9.36589e-07	3.16029e-34
FBgn0015778	rin	9.58951e-15	1.75725e-33
FBgn0011787	mRpL12	1.80629e-05	6.11597e-31
FBgn0030086	CCT2	0.302054	3.42031e-30
FBgn0263144	bin3	0.00103009	4.19627e-30
FBgn0037728	p23	6.16629e-07	1.97945e-24
FBgn0019686	lok	0.998273	9.03229e-24
FBgn0040372	G9a	0.518468	2.98784e-22
FBgn0020255	Ran	0.24357	8.95105e-20
FBgn0259745	wech	0.131383	2.0969e-19
FBgn0034282	Mapmodulin	0.0333788	2.68312e-19
FBgn0039302	Nup358	2.88167e-06	3.52536e-19
FBgn0038964	Nop56	0.658437	2.62174e-17
FBgn0001120	gnu	0.608519	1.34412e-16
FBgn0022238	lolal	3.66529e-05	1.35616e-16
FBgn0030551	CG11674	0.288998	3.9523e-16
FBgn0261954	east	0.000450336	6.86465e-16
FBgn0264493	rdx	1.75576e-06	2.95973e-15
FBgn0002638	Rcc1	0.346966	3.20524e-15
FBgn0046214	vig2	0.0141319	3.53649e-15
FBgn0004237	Hrb87F	0.00423712	1.43722e-13
FBgn0031030	Tao	9.24421e-05	3.00813e-13
FBgn0036334	CG11267	0.0117105	9.7121e-12
FBgn0011481	Ssdp	0.00190218	5.03021e-11
FBgn0263352	Unr	1.83586e-09	7.81835e-11
FBgn0036111	Aps	0.0247245	2.70375e-10
FBgn0087008	e(y)3	5.26937e-05	3.54341e-10
FBgn0005649	Rox8	0.62736	1.30008e-09
FBgn0036004	Jarid2	0.673992	1.47559e-09
FBgn0014189	Hel25E	0.248978	1.75301e-09
FBgn0042134	Capr	0.998453	2.79455e-09
FBgn0011217	eff	0.0167818	4.46373e-09
FBgn0004401	Pep	0.00151052	1.41399e-08
FBgn0000541	E(bx)	0.346055	2.59847e-08
FBgn0015019	CCT3	0.252423	4.90658e-08
FBgn0043456	Ndf	0.172275	7.07688e-08
FBgn0028953	CG14478	0.144661	1.2879e-06
FBgn0010488	NAT1	0.0042132	2.36792e-06
FBgn0020306	dom	0.441323	0.000329588
FBgn0262743	Fs(2)Ket	0.0306346	0.000731003
FBgn0262519	Mi-2	0.234179	0.00900973
FBgn0031145	Ntf-2	0.400664	0.016068
FBgn0052767	CG32767	0.409597	0.212826
FBgn0029941	CG1677	0.697522	0.63066
FBgn0026083	tyf	0.644107	0.969573

## Sheet: Cluster_2
FlyBase Id	Gene	avg_logFC	minimump_p_val
FBgn0004047	Yp3	0.67397	2.42e-212
FBgn0004045	Yp1	0.622984	6.4e-209
FBgn0022355	Tsf1	0.61768	1.12e-132
FBgn0043783	CG32444	0.577478	6.94e-84
FBgn0024293	Spn43Ab	0.552281	2.58e-68
FBgn0027560	Tps1	0.541621	2.23e-127
FBgn0005391	Yp2	0.529335	7.34e-157
FBgn0037230	Nepl11	0.519939	5.2e-63
FBgn0024289	Sodh-1	0.515688	6.22e-83
FBgn0039800	Npc2g	0.483377	2.15e-82
FBgn0032773	fon	0.470441	5.01e-47
FBgn0003076	Pgm1	0.467129	3.95e-72
FBgn0039682	Obp99c	0.466566	6.54e-116
FBgn0031538	CG3246	0.458789	7.78e-36
FBgn0033446	CG1648	0.448313	3.79e-86
FBgn0013949	Elal	0.442696	3.51e-38
FBgn0033820	CG4716	0.428824	1.05e-68
FBgn0020385	pug	0.425079	2.76e-37
FBgn0087002	apolpp	0.408829	1.8e-99
FBgn0040349	CG3699	0.401479	8.49e-33
FBgn0026721	fat-spondin	0.389436	6.76e-26
FBgn0030425	Nep6	0.375236	2.49e-19
FBgn0051326	CG31326	0.351398	1.66e-28

## Sheet: Cluster_3
FlyBase Id	Gene	avg_logFC	minimump_p_val
FBgn0003731	Egfr	1.90041	0
FBgn0086778	nAChRalpha7	1.89335	0
FBgn0052666	Drak	1.7287	0
FBgn0003944	Ubx	1.6851	0
FBgn0259171	Pde9	1.57414	0
FBgn0052698	CARPB	1.47164	0
FBgn0016126	CaMKI	1.43498	0
FBgn0260753	Pdfr	1.41905	0
FBgn0036576	CG5151	1.40056	0
FBgn0051092	LpR2	1.3533	0
FBgn0264494	CG17646	1.33555	0
FBgn0262160	CG9932	1.31127	0
FBgn0283427	FASN1	1.31062	0
FBgn0033913	CG8468	1.25692	0
FBgn0033782	sug	1.24831	0
FBgn0052647	CG32647	1.22261	0
FBgn0036428	Gbs-70E	1.22023	0
FBgn0034644	CG10082	1.21524	0
FBgn0030608	Lsd-2	1.20224	0
FBgn0016694	Pdp1	1.17512	0
FBgn0052062	Rbfox1	1.1666	0
FBgn0003371	sgg	1.15246	0
FBgn0011837	Tis11	1.1512	0
FBgn0039938	Sox102F	1.13262	0
FBgn0052549	CG32549	1.12567	0
FBgn0052521	CG32521	1.11709	0
FBgn0010415	Sdc	1.10398	0
FBgn0025574	Pli	1.09137	0
FBgn0260429	CG42524	1.09003	0
FBgn0031011	CG8034	1.08617	0
FBgn0031883	Caper	1.08505	0
FBgn0266411	sima	1.07708	3.12e-271
FBgn0003175	px	1.07676	0
FBgn0259938	cwo	1.05897	0
FBgn0262975	cnc	1.04828	1.85e-292
FBgn0001128	Gpdh1	1.04553	9.75e-300
FBgn0259111	Ndae1	1.04537	0
FBgn0017561	Ork1	1.04147	0
FBgn0032945	CG8665	1.03354	0
FBgn0087002	apolpp	1.02942	2.41e-272
FBgn0267978	ap	1.01228	0
FBgn0264490	Eip93F	1.00811	3.42e-290
FBgn0031461	daw	1.00644	0
FBgn0012034	AcCoAS	1.00122	0
FBgn0038652	CG7720	1.00081	0
FBgn0036316	nebu	0.966306	6.59e-303
FBgn0286071	AdamTS-A	0.961231	0
FBgn0087007	bbg	0.958266	0
FBgn0016917	Stat92E	0.946878	0
FBgn0041111	lilli	0.945887	0
FBgn0259224	CG42324	0.93926	0
FBgn0035720	CG10077	0.935643	3.2e-306
FBgn0058263	MFS17	0.93094	0
FBgn0267336	Glut4EF	0.925606	1.5e-284
FBgn0050015	CG30015	0.911377	0
FBgn0035734	CG14823	0.911088	0
FBgn0034140	Lst	0.905267	0
FBgn0261552	ps	0.904746	1.54e-253
FBgn0038237	Pde6	0.90437	0
FBgn0004611	Plc21C	0.90074	0
FBgn0025390	Mur2B	0.888945	0
FBgn0259176	bun	0.886335	7.51e-281
FBgn0261113	Xrp1	0.883553	1.84e-290
FBgn0034501	CG13868	0.878965	0
FBgn0030087	CG7766	0.878455	0
FBgn0030505	NFAT	0.872782	0
FBgn0261822	Bsg	0.872723	4.58e-213
FBgn0010383	Cyp18a1	0.865095	0
FBgn0037146	P5CS	0.86274	3.2e-257
FBgn0035625	Blimp-1	0.858596	0
FBgn0013576	mtd	0.85798	5.18e-291
FBgn0020513	Paics	0.848837	1.33e-289
FBgn0036007	path	0.845157	2.18e-251
FBgn0037443	Dmtn	0.840198	0
FBgn0027279	l(1)G0196	0.839171	0
FBgn0041092	tai	0.832064	0
FBgn0085195	CG34166	0.830124	3.84e-204
FBgn0283741	prage	0.827648	0
FBgn0033250	CG14762	0.822422	8.21e-295
FBgn0000546	EcR	0.813751	0
FBgn0011274	Dif	0.811246	0
FBgn0032726	CG10621	0.806188	0
FBgn0005659	Ets98B	0.80211	0
FBgn0010247	Parp	0.799801	0
FBgn0085423	GramD1B	0.796593	0
FBgn0003651	svp	0.794878	0
FBgn0259163	CG42268	0.793588	0
FBgn0000568	Eip75B	0.790099	1.04e-254
FBgn0014396	tim	0.784485	0
FBgn0085450	Snoo	0.784275	0
FBgn0035348	CG16758	0.782384	1.3e-261
FBgn0051145	CG31145	0.776485	1.23e-298
FBgn0260934	par-1	0.776086	4.57e-252
FBgn0027579	mino	0.775801	0
FBgn0027528	goe	0.773747	0
FBgn0031016	kek5	0.770183	6.31e-291
FBgn0023535	arg	0.76363	0
FBgn0004509	Fur1	0.75473	2.04e-267
FBgn0036732	Oatp74D	0.754405	0
FBgn0261862	whd	0.740591	0
FBgn0041194	Prat2	0.738277	0
FBgn0020251	sfl	0.734182	0
FBgn0053526	PNUTS	0.732603	4.8e-289
FBgn0265598	Bx	0.730565	0
FBgn0003256	rl	0.727326	2.21e-267
FBgn0036449	bmm	0.725742	0
FBgn0086690	Plp	0.716728	0
FBgn0085638	CG41378	0.715716	5.03e-303
FBgn0000567	Eip74EF	0.714948	0
FBgn0025620	CG13360	0.709586	1.26e-257
FBgn0000721	for	0.706681	7.23e-224
FBgn0032297	CG17124	0.702162	0
FBgn0030925	Hayan	0.702004	3.11e-276
FBgn0031374	Wdr62	0.701542	6.46e-241
FBgn0033246	ACC	0.692036	3.81e-192
FBgn0052369	CG32369	0.691742	0
FBgn0035978	UGP	0.689542	2.98e-215
FBgn0005640	Eip63E	0.686574	5.98e-277
FBgn0262124	uex	0.685122	5.43e-272
FBgn0000479	dnc	0.683025	2.12e-229
FBgn0032482	Pect	0.681599	1.54e-275
FBgn0025595	AkhR	0.67874	0
FBgn0265194	Trpm	0.675701	0
FBgn0036837	CG18135	0.675149	2.72e-249
FBgn0001250	if	0.673376	0
FBgn0037007	BNIP3	0.672503	0
FBgn0038826	Syp	0.666337	1.66e-177
FBgn0028646	aralar1	0.662296	0
FBgn0261461	RhoGAP18B	0.660355	0
FBgn0036875	CG9449	0.654748	0
FBgn0039114	Lsd-1	0.653548	2.28e-232
FBgn0011225	jar	0.650629	0
FBgn0001122	Galphao	0.649744	0
FBgn0261703	gce	0.647944	0
FBgn0004914	Hnf4	0.642543	3.96e-286
FBgn0014031	Agxt	0.636731	0
FBgn0000504	dsx	0.627512	0
FBgn0285917	sbb	0.626852	1.1e-219
FBgn0040827	CG13315	0.625169	4.9e-241
FBgn0085405	CG34376	0.624453	0
FBgn0029828	CG6067	0.622478	0
FBgn0031897	CG13784	0.621209	2.12e-219
FBgn0052103	SCaMC	0.620546	3.53e-217
FBgn0259170	alpha-Man-Ia	0.619951	1.77e-263
FBgn0000536	eas	0.619831	6.4e-278
FBgn0039993	CG17691	0.619446	4.47e-293
FBgn0003507	srp	0.619327	1.13e-304
FBgn0265523	Smr	0.618816	1.64e-176
FBgn0040765	luna	0.61843	0
FBgn0264270	Sxl	0.61784	4.43e-261
FBgn0263987	spoon	0.616523	1.42e-233
FBgn0011817	nmo	0.615866	3.93e-301
FBgn0010651	MFS14	0.613833	8.47e-290
FBgn0024804	Dbp80	0.611017	1.85e-276
FBgn0001187	Hex-C	0.610575	2.39e-303
FBgn0032123	Oatp30B	0.610241	2.01e-298
FBgn0033065	Cyp6w1	0.608498	6.17e-218
FBgn0051635	CG31635	0.607357	6.87e-284
FBgn0041182	Tep2	0.602421	0
FBgn0004885	tok	0.5996	4.62e-295
FBgn0263199	Galk	0.599137	0
FBgn0038930	BomT3	0.598578	6.07e-214
FBgn0032330	Samuel	0.595603	5.96e-284
FBgn0002719	Men	0.595164	8.84e-243
FBgn0035091	CG3829	0.591002	1.46e-290
FBgn0283521	lola	0.590788	2.17e-145
FBgn0035770	pst	0.584732	4.45e-208
FBgn0283680	IP3K2	0.583319	1.73e-284
FBgn0263077	CG43340	0.578906	0
FBgn0032836	CG10680	0.576211	7.55e-246
FBgn0262614	pyd	0.573483	4.73e-221
FBgn0001168	h	0.572049	5.15e-215
FBgn0032940	Mondo	0.571551	9.92e-238
FBgn0284257	Ttd14	0.571182	2.27e-176
FBgn0003134	Pp1alpha-96A	0.569885	1.31e-193
FBgn0038256	CG7530	0.568105	7.96e-223
FBgn0016926	Pino	0.565213	6.65e-166
FBgn0003716	tkv	0.561608	0
FBgn0029504	CHES-1-like	0.560639	4.17e-285
FBgn0037387	CG1213	0.560142	0
FBgn0034198	CG11400	0.557429	0
FBgn0033820	CG4716	0.556516	9.78e-175
FBgn0037684	Srr	0.555146	4.15e-294
FBgn0035186	CG13912	0.554932	6.85e-303
FBgn0032264	Lip4	0.554899	6.93e-250
FBgn0261560	Thor	0.554849	2.58e-281
FBgn0036993	CG5910	0.554142	0
FBgn0036262	CG6910	0.553507	6.92e-275
FBgn0038197	foxo	0.547282	9.99e-257
FBgn0261808	cu	0.544629	7.07e-227
FBgn0262473	Tl	0.543317	2.21e-296
FBgn0000406	Cyt-b5-r	0.542544	2.91e-195
FBgn0027506	EDTP	0.542317	6.49e-234
FBgn0029769	frma	0.540424	0
FBgn0026179	siz	0.540274	7.04e-203
FBgn0032136	Apoltp	0.538399	1.25e-230
FBgn0004852	Ac76E	0.538139	0
FBgn0034394	CG15096	0.535695	1.98e-274
FBgn0020503	CLIP-190	0.53434	2.66e-196
FBgn0263397	Ih	0.531425	2.11e-279
FBgn0032774	CG17549	0.531073	4.01e-286
FBgn0263120	Acsl	0.527705	1.35e-171
FBgn0028480	CG17841	0.527529	1.42e-126
FBgn0032147	IP3K1	0.52726	1.96e-242
FBgn0261444	CG3638	0.523455	1.05e-241
FBgn0038984	AdipoR	0.523115	5.52e-228
FBgn0264962	Pcf11	0.519609	1.6e-292
FBgn0016977	spen	0.516968	1.11e-159
FBgn0266019	rudhira	0.516106	3.42e-182
FBgn0016696	Pitslre	0.513551	4.81e-297
FBgn0003867	tsl	0.513297	8.09e-281
FBgn0031937	CG13795	0.510284	5.05e-267
FBgn0051183	CG31183	0.507886	0
FBgn0015286	Rala	0.504949	2.8e-248
FBgn0013733	shot	0.503993	7.53e-179
FBgn0263395	hppy	0.503059	6.24e-277
FBgn0039209	REPTOR	0.49883	5.38e-187
FBgn0033010	Atf6	0.496559	9.06e-237
FBgn0263929	jvl	0.495825	1.29e-258
FBgn0002645	Map205	0.4937	1.56e-231
FBgn0002543	robo2	0.493151	0
FBgn0010352	Nc73EF	0.492011	5.64e-183
FBgn0026428	HDAC6	0.490104	2.87e-222
FBgn0032773	fon	0.484367	3.45e-242
FBgn0035090	CG2736	0.484044	1.67e-232
FBgn0031560	CG16713	0.483652	2.52e-241
FBgn0263392	Tet	0.483486	0
FBgn0260462	CtsF	0.469668	9.28e-193
FBgn0262582	cic	0.46888	3.29e-179
FBgn0031990	PAPLA1	0.467274	2.41e-197
FBgn0052676	stx	0.466371	1.27e-206
FBgn0030479	Rbp1-like	0.465202	1.11e-198
FBgn0034997	CG3376	0.46509	1.85e-288
FBgn0000395	cv-2	0.463934	1.29e-277
FBgn0023215	Mnt	0.462864	5.96e-182
FBgn0039994	conu	0.461251	8.33e-283
FBgn0263706	CG43658	0.455466	2.09e-225
FBgn0038465	Irc	0.454368	7.36e-239
FBgn0000053	Gart	0.45265	9.56e-218
FBgn0050035	Tret1-1	0.447355	9.72e-207
FBgn0015513	mbc	0.439444	3.78e-198
FBgn0265048	cv-d	0.438599	8.83e-236
FBgn0027339	jim	0.437226	5.36e-223
FBgn0039831	CG12054	0.435097	2.6e-189
FBgn0022361	Pur-alpha	0.431511	8.77e-217
FBgn0261550	CG42668	0.430551	1.33e-237
FBgn0052529	Hers	0.430126	1.61e-273
FBgn0003218	rdgB	0.42974	1.4e-230
FBgn0023479	teq	0.428466	7.44e-248
FBgn0010225	Gel	0.428413	1.71e-183
FBgn0000286	Cf2	0.428325	2.25e-235
FBgn0027930	MP1	0.427633	4.59e-225
FBgn0029824	CG3726	0.427381	9.13e-215
FBgn0020385	pug	0.425586	1.64e-195
FBgn0034371	Ntan1	0.425051	4.1e-190
FBgn0053080	CG33080	0.422667	6.7e-281
FBgn0034602	Lapsyn	0.421835	5.25e-256
FBgn0028490	CG31705	0.421015	1.73e-237
FBgn0011642	Zyx	0.419919	7.12e-275
FBgn0040071	tara	0.419718	4.63e-227
FBgn0260003	Dys	0.418266	3.33e-185
FBgn0031936	CG13794	0.416804	1.15e-233
FBgn0051217	modSP	0.415526	3.72e-291
FBgn0022710	Ac13E	0.4125	4.42e-227
FBgn0003321	sbr	0.411774	4.91e-239
FBgn0262103	Sik3	0.411111	1.46e-282
FBgn0086687	Desat1	0.407377	1.22e-110
FBgn0003396	shn	0.404146	5.8e-190
FBgn0038211	CG9649	0.402254	1.21e-269
FBgn0035484	CG11594	0.401452	2.92e-187
FBgn0004646	ogre	0.39749	6.79e-243
FBgn0023407	B4	0.390967	1.11e-194
FBgn0262739	AGO1	0.39047	1.84e-176
FBgn0038129	TBC1D5	0.388873	1.43e-174
FBgn0260798	Gprk1	0.388747	8.55e-227
FBgn0031417	CG3597	0.386188	3.56e-189
FBgn0003656	sws	0.385653	4.46e-179
FBgn0037705	mura	0.385073	1.34e-233
FBgn0029932	CG4607	0.384573	8.09e-220
FBgn0027101	Dyrk3	0.382646	7.85e-265
FBgn0086450	su(r)	0.382018	2.92e-217
FBgn0039099	GILT2	0.378215	1.12e-171
FBgn0011656	Mef2	0.349348	2.37e-221

## Sheet: Cluster_4
FlyBase Id	Gene	avg_logFC	minimump_p_val
FBgn0005666	bt	3.10124	0
FBgn0086906	sls	2.9883	0
FBgn0004169	up	2.70936	0
FBgn0038294	Mf	2.547	0
FBgn0250819	CG33521	2.51655	0
FBgn0264695	Mhc	2.45328	0
FBgn0035917	Zasp66	2.41807	0
FBgn0003429	slo	2.39767	0
FBgn0010482	l(2)01289	2.26036	0
FBgn0265045	Strn-Mlck	2.239	0
FBgn0283471	wupA	2.22195	0
FBgn0039897	CG1674	2.18853	0
FBgn0003380	Sh	2.17425	0
FBgn0265595	CG44422	2.14976	0
FBgn0265487	mbl	2.06065	5.31e-259
FBgn0011206	bol	2.03108	3e-303
FBgn0266446	CG45076	2.02271	0
FBgn0085432	pan	1.93995	1.18e-266
FBgn0265356	tn	1.93349	0
FBgn0259736	CG42390	1.92959	0
FBgn0082582	tmod	1.91979	0
FBgn0000479	dnc	1.84058	5.73e-223
FBgn0262509	nrm	1.83846	0
FBgn0264908	pHCl-1	1.82367	0
FBgn0003149	Prm	1.81581	0
FBgn0264607	CaMKII	1.80419	1.02e-255
FBgn0053519	Unc-89	1.77195	0
FBgn0264894	CG44085	1.72222	7.92e-280
FBgn0265991	Zasp52	1.71643	3.28e-247
FBgn0265180	CG44245	1.70439	1.55e-278
FBgn0000489	Pka-C3	1.67828	1.17e-264
FBgn0029761	SK	1.64885	2.72e-304
FBgn0051374	sals	1.64707	0
FBgn0259209	Mlp60A	1.63304	1.52e-250
FBgn0034075	Asph	1.62699	5.03e-307
FBgn0259678	sqa	1.58865	1.12e-250
FBgn0041789	Pax	1.58656	3.38e-194
FBgn0001235	hth	1.56067	9.56e-279
FBgn0264489	CG43897	1.54761	8.98e-225
FBgn0287724	Ca-beta	1.5455	1.12e-287
FBgn0262617	Nuak	1.53905	7.29e-183
FBgn0000723	FER	1.53432	7.91e-208
FBgn0030976	CG7378	1.52951	1.05e-230
FBgn0005536	Mbs	1.52668	1.05e-160
FBgn0038652	CG7720	1.52154	2.58e-100
FBgn0038063	Octbeta2R	1.49726	2.37e-231
FBgn0261836	Msp300	1.49569	9.6e-175
FBgn0262593	Shab	1.48739	2.54e-260
FBgn0004652	fru	1.48733	1.92e-238
FBgn0002789	Mp20	1.47963	6.55e-231
FBgn0002772	Mlc1	1.45066	6.71e-203
FBgn0024963	GluClalpha	1.44472	1e-190
FBgn0003721	Tm1	1.43621	3.27e-168
FBgn0263980	Stacl	1.42871	3.51e-297
FBgn0052311	zormin	1.38473	6.03e-133
FBgn0265416	Neto	1.37061	6.85e-253
FBgn0021767	org-1	1.36294	1.33e-212
FBgn0014141	cher	1.35828	2.4e-177
FBgn0000044	Act57B	1.34464	3.45e-191
FBgn0287828	Pkcdelta	1.3436	1.04e-279
FBgn0263006	SERCA	1.33393	2.91e-149
FBgn0052062	Rbfox1	1.33376	2.6e-123
FBgn0052296	Mrtf	1.32519	9.46e-128
FBgn0038774	CG5023	1.32147	1.02e-198
FBgn0264491	how	1.31958	1.89e-107
FBgn0030574	sbm	1.30192	1.5e-204
FBgn0261549	rdgA	1.29291	6.9e-158
FBgn0038181	CG9297	1.28749	1.13e-202
FBgn0261565	Lmpt	1.28181	1.97e-112
FBgn0085446	CG34417	1.26514	5.35e-109
FBgn0027556	CG4928	1.26134	1.99e-78
FBgn0011286	RyR	1.25858	4.56e-209
FBgn0000046	Act87E	1.25677	4.64e-154
FBgn0259214	PMCA	1.24074	6.77e-110
FBgn0002773	Mlc2	1.23974	2.03e-165
FBgn0001250	if	1.2394	1.56e-121
FBgn0261555	CG42673	1.22118	1.42e-150
FBgn0085426	Rgk3	1.21839	2.21e-204
FBgn0040505	Alk	1.18627	3.35e-213
FBgn0001624	dlg1	1.18539	3.54e-110
FBgn0266696	Svil	1.18487	3.24e-91
FBgn0262737	mub	1.18017	4.72e-128
FBgn0052264	CG32264	1.16344	1.02e-85
FBgn0004117	Tm2	1.1591	2.51e-148
FBgn0265998	Doa	1.15386	1.24e-90
FBgn0000667	Actn	1.14801	3.72e-119
FBgn0013334	Sap47	1.14641	1.48e-86
FBgn0025726	unc-13	1.1364	1.79e-83
FBgn0001991	Ca-alpha1D	1.13223	2.57e-194
FBgn0037698	CG16779	1.12921	3.25e-215
FBgn0011296	l(2)efl	1.127	3e-115
FBgn0259216	RhoGAP102A	1.11089	1.73e-216
FBgn0039908	Asator	1.09219	1.65e-156
FBgn0000116	Argk	1.07768	1.63e-97
FBgn0267001	Ten-a	1.07261	7.38e-66
FBgn0266918	CG32486	1.06189	1.54e-65
FBgn0010015	CanA1	1.05798	1.85e-228
FBgn0004198	ct	1.05797	4.92e-126
FBgn0029723	Proc-R	1.0579	2.68e-166
FBgn0267033	mamo	1.04175	5.96e-106
FBgn0085390	Dgk	1.03818	1.29e-143
FBgn0264815	Pde1c	1.0255	1.88e-171
FBgn0000504	dsx	1.0195	3.39e-54
FBgn0263392	Tet	1.01944	3.12e-74
FBgn0000250	cact	1.01717	1.98e-84
FBgn0037447	Neurochondrin	1.00832	4.12e-163
FBgn0266084	Fhos	1.00803	1.7e-63
FBgn0031908	CG5177	1.00591	1.23e-101
FBgn0085387	shakB	1.00484	4.8e-167
FBgn0051999	CG31999	1.0007	8.13e-151
FBgn0026181	Rok	0.993892	1.79e-68
FBgn0051323	CG31323	0.992799	1.7e-150
FBgn0041094	scyl	0.973696	9.43e-111
FBgn0261570	raskol	0.969163	4.65e-61
FBgn0032129	jp	0.960326	2.62e-123
FBgn0003345	sd	0.94712	8.37e-78
FBgn0023540	CG3630	0.927241	2.39e-170
FBgn0085450	Snoo	0.920022	2.91e-50
FBgn0003209	raw	0.918523	1.44e-60
FBgn0003944	Ubx	0.897818	2.08e-61
FBgn0284408	trol	0.897728	2.06e-82
FBgn0263346	smash	0.888266	1.02e-45
FBgn0022709	Ak1	0.888021	6.31e-110
FBgn0031187	Usp2	0.881608	1.56e-63
FBgn0028397	Tob	0.87951	8.03e-62
FBgn0038237	Pde6	0.877733	6.53e-37
FBgn0031857	LUBEL	0.875229	9.78e-195
FBgn0030505	NFAT	0.87372	2.19e-60
FBgn0035542	DOR	0.862042	3.49e-79
FBgn0050296	RIC-3	0.861216	1.26e-140
FBgn0264357	SNF4Agamma	0.860712	8.22e-65
FBgn0261560	Thor	0.857944	1.67e-51
FBgn0033504	CAP	0.853382	4.91e-48
FBgn0011656	Mef2	0.851715	1.02e-49
FBgn0262508	CG43078	0.841735	1.21e-43
FBgn0003301	rut	0.841605	6.61e-121
FBgn0010423	TpnC47D	0.837098	1.72e-100
FBgn0263490	mld	0.834668	7.42e-55
FBgn0011224	heph	0.832949	5.6e-55
FBgn0267336	Glut4EF	0.831353	1.95e-71
FBgn0013995	Calx	0.829106	2.59e-91
FBgn0016061	side	0.828374	3.03e-143
FBgn0262579	Sarm	0.82354	4.34e-38
FBgn0003463	sog	0.821484	1.84e-58
FBgn0010424	TpnC73F	0.821473	2.26e-76
FBgn0026160	tna	0.820805	1.64e-36
FBgn0284257	Ttd14	0.820262	3.32e-42
FBgn0033494	KCNQ	0.818807	5.93e-85
FBgn0034897	Sesn	0.810272	2.05e-39
FBgn0003984	vn	0.807466	9.93e-88
FBgn0041210	HDAC4	0.80678	6.38e-47
FBgn0262656	Myc	0.804108	3.29e-76
FBgn0034920	CG5597	0.795863	8.59e-120
FBgn0264975	Nrg	0.795013	3.26e-45
FBgn0013576	mtd	0.79381	5.56e-39
FBgn0002921	Atpalpha	0.793618	7.94e-66
FBgn0052626	AMPdeam	0.790549	3.03e-41
FBgn0262127	kibra	0.787989	8.02e-47
FBgn0262124	uex	0.770629	7.56e-39
FBgn0002945	nkd	0.768624	1.85e-44
FBgn0035772	Sh3beta	0.752211	1.96e-62
FBgn0030479	Rbp1-like	0.750196	2.02e-39
FBgn0028509	CenG1A	0.748433	1.66e-47
FBgn0028341	Ptpmeg2	0.741523	5.64e-46
FBgn0038197	foxo	0.739167	1.95e-29
FBgn0003256	rl	0.732784	2.12e-47
FBgn0041092	tai	0.725082	2.89e-37
FBgn0004657	mys	0.718163	2.87e-23
FBgn0039994	conu	0.716171	1.54e-37
FBgn0086708	stv	0.710375	1.47e-37
FBgn0027339	jim	0.709217	2.47e-27
FBgn0052000	anne	0.702703	9.95e-36
FBgn0031037	CG14207	0.702569	1.28e-43
FBgn0034497	Mpcp1	0.696827	2.73e-71
FBgn0260866	dnr1	0.691382	6.93e-58
FBgn0261261	plx	0.684955	7.04e-61
FBgn0085443	spri	0.682583	9.38e-31
FBgn0038286	CG6966	0.682123	6.95e-33
FBgn0053526	PNUTS	0.677686	6.43e-34
FBgn0039109	CG10365	0.677185	4.88e-44
FBgn0003165	pum	0.677047	2.35e-68
FBgn0029887	CG3198	0.676355	3.65e-21
FBgn0000273	Pka-C1	0.675365	3.48e-30
FBgn0259481	Mob2	0.670706	6.2e-41
FBgn0026620	tacc	0.668477	1.13e-31
FBgn0033919	CG8547	0.66343	2.6e-32
FBgn0005640	Eip63E	0.661434	1.79e-29
FBgn0266019	rudhira	0.65494	3.97e-36
FBgn0025879	Timp	0.650422	1.84e-20
FBgn0260442	rhea	0.649984	6.03e-22
FBgn0026869	Tdg	0.644177	2.23e-28
FBgn0287183	l(3)80Fg	0.643122	3.07e-43
FBgn0001297	kay	0.642083	1.17e-32
FBgn0243512	puc	0.639529	1.38e-28
FBgn0013718	nuf	0.63564	2.15e-34
FBgn0266377	Pde8	0.633554	1.65e-32
FBgn0285917	sbb	0.633127	2.01e-38
FBgn0016756	Usp47	0.632675	2.79e-36
FBgn0010352	Nc73EF	0.632222	1.29e-27
FBgn0010263	Rbp9	0.62958	1.53e-75
FBgn0003396	shn	0.627846	7.91e-29
FBgn0287825	Vha44	0.625822	1.69e-26
FBgn0028550	Atf3	0.62432	7.09e-30
FBgn0259143	CG42258	0.624129	9.91e-29
FBgn0058263	MFS17	0.620813	1.12e-46
FBgn0031645	CG3036	0.616968	8.77e-26
FBgn0000014	abd-A	0.60973	5.71e-36
FBgn0027356	Amph	0.608985	2.96e-31
FBgn0035533	Cip4	0.606832	1.64e-35
FBgn0050035	Tret1-1	0.604605	1.51e-25
FBgn0034420	CG10737	0.604145	6.75e-58
FBgn0014184	Oda	0.601625	1.81e-51
FBgn0038881	CG16791	0.597176	2.86e-30
FBgn0259176	bun	0.596614	1.03e-44
FBgn0259228	C3G	0.594055	1.2e-47
FBgn0039266	CG11791	0.590532	1.36e-26
FBgn0052428	CG32428	0.587127	2.63e-45
FBgn0051635	CG31635	0.585661	2.81e-26
FBgn0053229	CG33229	0.580249	8.61e-26
FBgn0267824	PRAS40	0.572507	2e-14
FBgn0259221	ATP8A	0.566388	8.92e-30
FBgn0024321	NK7.1	0.564366	5.96e-42
FBgn0020503	CLIP-190	0.563891	8.57e-21
FBgn0086690	Plp	0.561018	9.5e-20
FBgn0024804	Dbp80	0.560116	2.83e-28
FBgn0034180	Ehbp1	0.557747	4.87e-21
FBgn0028577	hfp	0.551701	3.91e-19
FBgn0053144	CG33144	0.549162	7.52e-24
FBgn0016694	Pdp1	0.548578	6.03e-52
FBgn0011747	Ank	0.54732	4.71e-27
FBgn0016977	spen	0.543447	6.48e-34
FBgn0000083	AnxB9	0.540256	3.74e-27
FBgn0051992	gw	0.53964	1.13e-26
FBgn0036165	chrb	0.539561	1e-16
FBgn0053208	Mical	0.539376	2.35e-18
FBgn0020621	Pkn	0.533756	5.22e-20
FBgn0014388	sty	0.532784	5.6e-22
FBgn0000286	Cf2	0.531765	1.68e-21
FBgn0042135	Gdap2	0.527548	4.75e-23
FBgn0035625	Blimp-1	0.522575	8.78e-16
FBgn0262614	pyd	0.51518	1.46e-17
FBgn0035720	CG10077	0.514171	1.08e-40
FBgn0000546	EcR	0.513334	1.71e-16
FBgn0264962	Pcf11	0.508833	3.92e-17
FBgn0033636	tou	0.499776	2.38e-26
FBgn0001078	ftz-f1	0.498338	1.35e-22
FBgn0039209	REPTOR	0.4976	8.09e-15
FBgn0035397	PAN3	0.495482	7.65e-26
FBgn0036556	hzg	0.492711	3.85e-16
FBgn0261703	gce	0.49057	1.33e-13
FBgn0003093	Pkc98E	0.487114	3.75e-16
FBgn0031190	CG12576	0.482256	2.67e-20
FBgn0026199	myo	0.478405	5.92e-19
FBgn0267376	SelR	0.476251	1.08e-16
FBgn0004369	Ptp99A	0.47466	4.65e-15
FBgn0264270	Sxl	0.467417	1.88e-19
FBgn0003321	sbr	0.462177	6.73e-13
FBgn0040600	CG13631	0.462026	1.34e-14
FBgn0002643	mam	0.458711	6.48e-13
FBgn0263776	CG43693	0.45668	1.32e-35
FBgn0037655	Kcmf1	0.453374	7.21e-25
FBgn0024277	trio	0.45257	5.34e-28
FBgn0038420	CG10311	0.446364	2.1e-15
FBgn0029504	CHES-1-like	0.443868	2.7e-11
FBgn0283499	InR	0.442315	9.12e-14
FBgn0041111	lilli	0.433454	3.31e-14
FBgn0039229	Saf-B	0.431212	7.11e-14
FBgn0259243	Pka-R1	0.428852	5.55e-10
FBgn0263102	psq	0.424752	1.32e-16
FBgn0286071	AdamTS-A	0.424084	2.08e-14
FBgn0086779	step	0.419705	6.44e-22
FBgn0030087	CG7766	0.40901	4.17e-14
FBgn0037705	mura	0.404425	1.78e-11
FBgn0001994	crp	0.392636	4.5e-17
FBgn0037261	CG9775	0.388921	2.08e-08
FBgn0011666	msi	0.383821	8.12e-15
FBgn0003392	shi	0.352188	1.85e-07

## Sheet: Cluster_5
FlyBase Id	Gene	avg_logFC	minimump_p_val
FBgn0261260	mgl	2.61493	0
FBgn0037288	CG14661	2.14334	7.74e-255
FBgn0036454	CG17839	2.10929	0
FBgn0058006	CG40006	2.1073	7.57e-307
FBgn0259211	grh	2.09381	0
FBgn0050042	Cpr49Ab	2.00284	5.12e-196
FBgn0034053	Cyp4aa1	1.97702	1.28e-147
FBgn0053196	dpy	1.87436	6.75e-294
FBgn0030829	CG12998	1.85564	2.45e-79
FBgn0015766	Msr-110	1.82925	0
FBgn0085356	CG34327	1.76743	1.28e-122
FBgn0037720	CG8312	1.73379	8.88e-238
FBgn0087011	CG41520	1.7276	4.05e-267
FBgn0033728	Cpr49Ae	1.72343	1.29e-222
FBgn0261549	rdgA	1.72147	1.98e-157
FBgn0053110	CG33110	1.71427	3.46e-275
FBgn0001235	hth	1.66335	2.69e-234
FBgn0036992	Hpd	1.64285	1.01e-151
FBgn0083956	CG34120	1.64096	9.32e-300
FBgn0032494	CG5945	1.55721	1.61e-124
FBgn0031734	CG11147	1.51578	1.29e-260
FBgn0038820	CG4000	1.50247	2.04e-107
FBgn0036821	CG3961	1.48285	2.42e-149
FBgn0010435	emp	1.48251	6.32e-208
FBgn0000547	ed	1.47613	3.52e-181
FBgn0261534	l(2)34Fc	1.46751	1.38e-176
FBgn0034797	nahoda	1.4663	4.02e-214
FBgn0259734	Nost	1.46223	1.16e-217
FBgn0287209	Gfat1	1.45151	1.52e-222
FBgn0034229	CG4847	1.44246	9.17e-96
FBgn0037534	Elovl7	1.4075	3.38e-113
FBgn0011695	EbpIII	1.39775	4.51e-136
FBgn0039594	snu	1.39116	2.66e-231
FBgn0033723	CG13155	1.38792	4.22e-106
FBgn0032285	CG17108	1.38438	6.44e-63
FBgn0287183	l(3)80Fg	1.37017	1.69e-85
FBgn0031914	CG5973	1.35447	1.02e-150
FBgn0036106	CG6409	1.34766	5.17e-127
FBgn0032897	CG9336	1.32716	4.28e-135
FBgn0031942	CG7203	1.31362	8.05e-112
FBgn0042119	Cpr65Au	1.29701	1.15e-78
FBgn0013733	shot	1.27063	8.86e-111
FBgn0264490	Eip93F	1.26808	3.05e-167
FBgn0003435	sm	1.25547	2.91e-106
FBgn0034509	Obp57c	1.21235	1.27e-97
FBgn0038198	Npc2b	1.20123	1.12e-133
FBgn0053978	CG33978	1.19827	1.41e-191
FBgn0028622	qsm	1.18916	1.05e-184
FBgn0027585	CG8740	1.16829	5.82e-139
FBgn0264895	RapGAP1	1.1655	7.83e-124
FBgn0029898	CG14439	1.15606	4.04e-143
FBgn0040397	CG3655	1.15313	2.64e-123
FBgn0037213	CG12581	1.1277	5.89e-164
FBgn0035501	CG1299	1.12756	9.8e-135
FBgn0000014	abd-A	1.12679	1.17e-128
FBgn0285955	cv-c	1.1173	8e-97
FBgn0263995	cpo	1.11278	6.15e-72
FBgn0032025	CG7778	1.09929	2.79e-145
FBgn0086680	vvl	1.08265	1.84e-112
FBgn0050460	CG30460	1.07624	9.64e-132
FBgn0261588	pdm3	1.07385	7.99e-121
FBgn0085427	CG34398	1.05874	8.83e-118
FBgn0042135	Gdap2	1.05766	1.37e-65
FBgn0031374	Wdr62	1.05749	1.23e-105
FBgn0261565	Lmpt	1.04423	4.27e-63
FBgn0033203	CG2070	1.03866	3.76e-97
FBgn0032022	CG14275	1.02252	6.04e-158
FBgn0040752	Prosap	1.0185	2.59e-137
FBgn0034860	CG9812	1.01779	6.51e-135
FBgn0051313	CG31313	1.00703	3.3e-61
FBgn0050197	CG30197	0.981638	1.44e-80
FBgn0032422	atilla	0.979684	1.52e-96
FBgn0027562	CG10345	0.966125	1.13e-69
FBgn0040211	hgo	0.96482	9.82e-93
FBgn0031016	kek5	0.964501	5.75e-46
FBgn0052451	SPoCk	0.952288	5.49e-68
FBgn0000536	eas	0.935089	2.85e-52
FBgn0261552	ps	0.923313	1.59e-107
FBgn0053178	CG33178	0.917842	1.89e-70
FBgn0034693	CG11073	0.915843	2.64e-112
FBgn0261873	sdt	0.912601	1.17e-76
FBgn0039628	CG11841	0.908476	1.52e-59
FBgn0051997	CG31997	0.90845	3.03e-107
FBgn0003028	ovo	0.905231	7.46e-85
FBgn0030272	CG15201	0.897073	1.5e-79
FBgn0263289	scrib	0.893466	1.14e-72
FBgn0046999	CG6429	0.892549	2.25e-89
FBgn0001145	Gs2	0.88094	1.86e-45
FBgn0028371	jbug	0.879637	3.02e-113
FBgn0043535	Obp57a	0.87813	2.57e-113
FBgn0031971	Sirup	0.868993	5.62e-40
FBgn0029881	pigs	0.857637	3.47e-22
FBgn0000635	Fas2	0.857248	7.71e-51
FBgn0026160	tna	0.844446	3.56e-45
FBgn0000504	dsx	0.841882	8.07e-40
FBgn0037298	Sccpdh1	0.835658	1.93e-77
FBgn0000422	Ddc	0.834293	1.45e-110
FBgn0034162	CG6426	0.833202	9.23e-40
FBgn0036433	CG9628	0.823075	5.62e-117
FBgn0034903	sona	0.814323	8.89e-105
FBgn0000163	baz	0.814273	4.5e-68
FBgn0025525	bab2	0.811203	9.68e-56
FBgn0264078	Flo2	0.809523	3.62e-49
FBgn0043534	Obp57b	0.801739	8.29e-121
FBgn0264090	CG43759	0.79374	1.84e-56
FBgn0036891	CG9372	0.789853	1.86e-39
FBgn0041180	Tep4	0.784517	8.69e-50
FBgn0262160	CG9932	0.780341	2.05e-69
FBgn0052282	Drsl4	0.77951	7.07e-72
FBgn0264491	how	0.779077	1.19e-33
FBgn0027596	Kank	0.778488	5.09e-38
FBgn0037387	CG1213	0.771113	2.93e-19
FBgn0032213	CG5390	0.762826	2.09e-56
FBgn0000382	csw	0.762346	1.59e-43
FBgn0264975	Nrg	0.760595	1.76e-45
FBgn0028341	Ptpmeg2	0.760079	2.41e-34
FBgn0052264	CG32264	0.755875	2.63e-43
FBgn0002945	nkd	0.753116	5.27e-37
FBgn0004370	Ptp10D	0.751814	3.66e-45
FBgn0263490	mld	0.74888	1.68e-24
FBgn0004858	elB	0.748657	9.75e-53
FBgn0261836	Msp300	0.747381	2.9e-68
FBgn0037956	CG6959	0.734364	1.15e-43
FBgn0027356	Amph	0.721006	2.14e-36
FBgn0038826	Syp	0.720761	3.61e-84
FBgn0016694	Pdp1	0.715651	5.6e-70
FBgn0016076	vri	0.71488	4.03e-29
FBgn0050463	Pgant9	0.714159	6.08e-51
FBgn0030484	GstT4	0.699145	6.51e-37
FBgn0004456	mew	0.684426	7.57e-21
FBgn0267033	mamo	0.680934	1.53e-44
FBgn0038197	foxo	0.672115	1.24e-37
FBgn0259735	mtgo	0.666521	4.86e-39
FBgn0043070	MESK2	0.665985	8.18e-41
FBgn0052529	Hers	0.657759	2.22e-16
FBgn0260003	Dys	0.639649	3.48e-17
FBgn0040765	luna	0.636331	3.32e-26
FBgn0029994	Ldsdh1	0.627253	1.06e-25
FBgn0000546	EcR	0.61882	3.34e-30
FBgn0011666	msi	0.618264	1.71e-32
FBgn0016930	Dyrk2	0.615073	1.27e-33
FBgn0085450	Snoo	0.611476	2.78e-20
FBgn0003209	raw	0.606311	4.97e-17
FBgn0020503	CLIP-190	0.597116	1e-15
FBgn0024804	Dbp80	0.596313	9.43e-16
FBgn0010247	Parp	0.590917	2.1e-16
FBgn0000568	Eip75B	0.573999	5.62e-25
FBgn0031245	CG3625	0.572464	1.1e-22
FBgn0014184	Oda	0.569968	1.97e-43
FBgn0013272	Gp150	0.557182	2.29e-39
FBgn0267912	CanA-14F	0.552276	3.4e-20
FBgn0262127	kibra	0.547305	7.96e-17
FBgn0011274	Dif	0.545937	2.95e-14
FBgn0267336	Glut4EF	0.542386	2.34e-40
FBgn0028550	Atf3	0.536272	2.48e-11
FBgn0085638	CG41378	0.522988	5.47e-11
FBgn0000083	AnxB9	0.517494	4.36e-28
FBgn0025683	CG3164	0.514296	1.45e-26
FBgn0003093	Pkc98E	0.511098	2.4e-10
FBgn0283521	lola	0.511045	9.85e-38
FBgn0285917	sbb	0.510298	3.34e-13
FBgn0267824	PRAS40	0.508309	1.1e-12
FBgn0031285	CG3662	0.507057	5.03e-34
FBgn0033476	oys	0.501953	2.37e-16
FBgn0085446	CG34417	0.500404	4.4e-19
FBgn0026439	Eaat1	0.492877	4.64e-11
FBgn0004167	kst	0.491156	1.02e-22
FBgn0003345	sd	0.486787	8.86e-17
FBgn0025814	Mgstl	0.476534	1.08e-37
FBgn0052666	Drak	0.470457	6.98e-32
FBgn0267431	Myo81F	0.462313	7.41e-12
FBgn0033320	CG8586	0.456664	1.98e-11
FBgn0262975	cnc	0.44427	4.26e-15
FBgn0010548	Aldh-III	0.442018	3.73e-20
FBgn0031037	CG14207	0.439919	2.23e-10
FBgn0264270	Sxl	0.431474	7.12e-13
FBgn0260934	par-1	0.425216	3.11e-11
FBgn0260798	Gprk1	0.425115	1.46e-06
FBgn0003321	sbr	0.412251	0.00425563
FBgn0265998	Doa	0.40301	0.0013048
FBgn0058263	MFS17	0.390416	2.76e-09
FBgn0003016	osp	0.38345	4.62e-07
FBgn0003256	rl	0.356084	1.56e-06
FBgn0035720	CG10077	0.348773	6.48e-09

## Sheet: Cluster_6
FlyBase Id	Gene	avg_logFC	minimump_p_val
FBgn0042627	FASN2	2.6025	0
FBgn0037547	CG7910	2.47443	0
FBgn0287184	FASN3	2.39493	0
FBgn0050008	CG30008	2.20956	0
FBgn0029172	Fad2	2.12307	0
FBgn0051523	CG31523	2.10202	0
FBgn0015623	Cpr	2.04064	0
FBgn0066101	LpR1	1.99437	0
FBgn0029975	spidey	1.97372	0
FBgn0001257	ImpL2	1.86901	0
FBgn0035087	CG2765	1.83978	1.3e-294
FBgn0037763	CG16904	1.82626	0
FBgn0039755	CG15531	1.76963	0
FBgn0086680	vvl	1.75563	1.54e-290
FBgn0039184	CG6432	1.67589	0
FBgn0023441	fus	1.64999	7.98e-143
FBgn0029838	CG4666	1.62344	0
FBgn0020764	Alas	1.59111	8.25e-274
FBgn0052816	CG32816	1.52962	0
FBgn0032614	CG13284	1.52317	0
FBgn0037762	eloF	1.46941	0
FBgn0030593	CG9512	1.42974	0
FBgn0032394	Hacd1	1.41679	2.04e-252
FBgn0000261	Cat	1.3589	1.05e-239
FBgn0016675	Lectin-galC1	1.34673	0
FBgn0025814	Mgstl	1.34625	8.37e-218
FBgn0029821	CG4020	1.34181	3.84e-303
FBgn0038450	CG17560	1.32877	2.32e-306
FBgn0025525	bab2	1.30772	2.69e-192
FBgn0035471	Sc2	1.30646	1.74e-282
FBgn0267972	Der-1	1.3045	3.24e-268
FBgn0267912	CanA-14F	1.20592	1.47e-120
FBgn0262475	bru2	1.19928	4.35e-186
FBgn0003366	sev	1.18374	2.37e-296
FBgn0033844	bbc	1.18249	4.36e-185
FBgn0037765	CG9458	1.15307	3.01e-295
FBgn0034382	CG18609	1.1185	0
FBgn0010786	l(3)02640	1.11204	1.62e-173
FBgn0034371	Ntan1	1.10539	4.73e-114
FBgn0043841	vir-1	1.10336	1.51e-170
FBgn0014135	bnl	1.08735	7.72e-142
FBgn0030482	CG1673	1.07656	6.03e-195
FBgn0023095	caps	1.06519	4.85e-84
FBgn0039668	Trc8	1.05797	4.63e-185
FBgn0035767	Cln7	1.05299	1.99e-197
FBgn0036278	CrzR	1.03783	2.92e-269
FBgn0023550	FarO	1.03639	2.28e-285
FBgn0035586	Fitm	1.0336	4.47e-213
FBgn0003462	Sod1	1.01472	1.23e-153
FBgn0038499	Brf	1.00936	1.99e-225
FBgn0013469	klu	0.986994	2.01e-123
FBgn0033853	CG6145	0.984332	5.73e-152
FBgn0015600	toc	0.968056	7.7e-85
FBgn0261648	salm	0.968001	9.79e-246
FBgn0016926	Pino	0.965851	7.71e-87
FBgn0030703	MSBP	0.964973	2.03e-147
FBgn0014343	mirr	0.952483	1.95e-184
FBgn0032029	CG17292	0.946461	6.52e-165
FBgn0264294	Cyt-b5	0.938864	2.92e-148
FBgn0031373	CG15358	0.914485	3.97e-189
FBgn0267828	Fatp1	0.912138	3.84e-177
FBgn0037534	Elovl7	0.893526	1.46e-139
FBgn0011205	fbl	0.868899	2.02e-107
FBgn0003053	peb	0.865692	1.12e-163
FBgn0037764	CG9459	0.832847	2.05e-213
FBgn0036623	Agpat3	0.827899	4.33e-93
FBgn0024321	NK7.1	0.810799	3.29e-125
FBgn0262871	lute	0.807547	2.79e-163
FBgn0034909	CG4797	0.800732	1.56e-237
FBgn0030519	CG11151	0.786221	1.03e-89
FBgn0035656	CG10479	0.77047	3.46e-256
FBgn0038738	CG4572	0.753956	2.54e-115
FBgn0038449	CG17562	0.751329	7.06e-221
FBgn0001186	Hex-A	0.74758	1.37e-86
FBgn0010548	Aldh-III	0.731792	1.39e-99
FBgn0261243	Psa	0.730542	5.41e-105
FBgn0001248	Idh	0.722752	2.55e-95
FBgn0039341	CG5112	0.719343	1.28e-122
FBgn0039213	atl	0.71548	1.32e-114
FBgn0034638	CG10433	0.688168	5.47e-86
FBgn0266411	sima	0.677279	1.2e-37
FBgn0024957	Irp-1B	0.671536	1.34e-124
FBgn0003231	ref(2)P	0.67075	1.52e-87
FBgn0263776	CG43693	0.670639	7.41e-143
FBgn0039430	CG5455	0.669487	6.82e-140
FBgn0038947	Sar1	0.666338	6.67e-84
FBgn0263621	CG43630	0.663092	4.23e-265
FBgn0033246	ACC	0.660748	8.54e-135
FBgn0034368	zda	0.660032	5.59e-105
FBgn0038376	Hmt-1	0.647579	1.59e-121
FBgn0031184	CG14615	0.645818	9.58e-133
FBgn0004654	Pgd	0.619485	6.66e-74
FBgn0031057	Ubqn	0.605067	6.51e-70
FBgn0010387	Acbp2	0.605022	2.73e-88
FBgn0038577	CG12321	0.595156	1.22e-113
FBgn0003943	Ubi-p63E	0.594025	5.29e-53
FBgn0029093	cathD	0.576696	1.89e-89
FBgn0053144	CG33144	0.57235	6.4e-75
FBgn0000575	emc	0.571123	1.86e-49
FBgn0031914	CG5973	0.568117	6.3e-108
FBgn0038407	CG6126	0.566807	6.23e-170
FBgn0031258	CG4297	0.560234	1.68e-97
FBgn0036816	Indy	0.553567	1.74e-42
FBgn0262476	CG43066	0.553261	1.76e-134
FBgn0004914	Hnf4	0.546601	7.49e-45
FBgn0039156	CG6178	0.538328	4.19e-71
FBgn0035165	CG13887	0.535943	6.82e-95
FBgn0042138	Apt1	0.522268	2.69e-70
FBgn0020236	ATPCL	0.514696	6.75e-104
FBgn0040600	CG13631	0.514255	2.62e-75
FBgn0036271	Pbgs	0.500281	8.54e-134
FBgn0023174	Prosbeta2	0.499868	9.84e-63
FBgn0039875	sip3	0.492411	1.58e-101
FBgn0016697	Prosalpha5	0.48561	1.12e-54
FBgn0010590	Prosbeta1	0.466661	8.56e-59
FBgn0004057	Zw	0.466305	2.45e-76
FBgn0034538	CG16799	0.460171	3.55e-49
FBgn0030484	GstT4	0.457313	1.06e-46
FBgn0035344	Cyp4d20	0.45401	6.26e-113
FBgn0032162	CG4592	0.450086	4.03e-80
FBgn0028689	Rpn6	0.447754	4.92e-49
FBgn0031801	CG9498	0.430229	1.25e-80
FBgn0250843	Prosalpha6	0.427263	4.27e-49
FBgn0063491	GstE9	0.406814	3.3e-36

## Sheet: Cluster_7
FlyBase Id	Gene	avg_logFC	minimump_p_val
FBgn0003015	osk	2.19231	5.45e-261
FBgn0011761	dhd	2.07592	4.1e-278
FBgn0004649	yl	1.99313	2.08e-300
FBgn0038277	RpS5b	1.86344	1.59e-290
FBgn0261016	clos	1.71551	0
FBgn0027512	CG10254	1.59752	5.51e-246
FBgn0000405	CycB	1.47458	3.41e-205
FBgn0004882	orb	1.4704	4.13e-216
FBgn0013269	Fkbp39	1.4406	8.9e-215
FBgn0000927	fs(1)Ya	1.44017	4.63e-261
FBgn0260780	wisp	1.42734	1.44e-204
FBgn0038252	BigH1	1.40112	4.65e-239
FBgn0004650	fs(1)N	1.36743	1.45e-276
FBgn0259937	Nop60B	1.36566	3.33e-173
FBgn0001120	gnu	1.34841	2.08e-184
FBgn0030551	CG11674	1.33389	2.31e-263
FBgn0000404	CycA	1.32779	5.33e-208
FBgn0033635	Prip	1.32373	3.9e-205
FBgn0005390	fs(1)M3	1.28925	3.73e-269
FBgn0039644	rdog	1.28544	2.48e-164
FBgn0034802	CNBP	1.27415	5.95e-222
FBgn0000114	bru1	1.25291	3.61e-185
FBgn0030086	CCT2	1.24825	7.54e-161
FBgn0284220	Top2	1.24175	3.76e-168
FBgn0028408	Drep2	1.23338	6.25e-193
FBgn0011824	CG4038	1.2307	2.21e-193
FBgn0036272	Sms	1.20933	8.94e-170
FBgn0001233	Hsp83	1.20878	3.01e-152
FBgn0039207	Cftr	1.18726	2.78e-177
FBgn0015268	Nap1	1.18172	2.07e-148
FBgn0087040	alphaTub67C	1.18077	1.51e-177
FBgn0260795	NaPi-III	1.18051	2.38e-203
FBgn0032026	CG7627	1.1749	1.71e-173
FBgn0050377	CG30377	1.17192	3.89e-173
FBgn0039735	Nph	1.16785	6.23e-148
FBgn0026206	mei-P26	1.16646	9.52e-114
FBgn0015245	Hsp60A	1.16256	3.45e-173
FBgn0015229	glec	1.15755	9.27e-143
FBgn0016070	smg	1.14869	8.49e-131
FBgn0002780	mod	1.14403	6.26e-144
FBgn0024364	CG11417	1.1333	7.58e-176
FBgn0024558	Dph5	1.12861	4.18e-161
FBgn0040372	G9a	1.11596	9.71e-125
FBgn0039640	superdeath	1.11283	3.28e-155
FBgn0028516	ZnT35C	1.10819	5.18e-221
FBgn0011787	mRpL12	1.09926	1.81e-133
FBgn0038964	Nop56	1.09042	7.48e-147
FBgn0041775	tral	1.08665	3.28e-151
FBgn0019686	lok	1.08273	3.28e-131
FBgn0001316	klar	1.08106	1.53e-95
FBgn0031020	Naa15-16	1.07665	1.04e-152
FBgn0262743	Fs(2)Ket	1.07363	6.97e-105
FBgn0039972	Marf1	1.06641	4.78e-137
FBgn0003062	Fib	1.06097	7.42e-174
FBgn0003415	skd	1.05593	1.11e-100
FBgn0015019	CCT3	1.05445	5.05e-133
FBgn0014455	Ahcy	1.05245	1.36e-191
FBgn0016685	Nlp	1.04823	1.76e-128
FBgn0261811	pico	1.03056	3.08e-112
FBgn0032444	CCT4	1.02915	6.39e-143
FBgn0004419	me31B	1.02488	6.39e-121
FBgn0266521	stai	1.02341	4.36e-141
FBgn0030932	Ggt-1	1.01729	1.38e-131
FBgn0034962	MAN1	1.00957	7.35e-130
FBgn0015778	rin	1.00607	1.96e-116
FBgn0284243	betaTub56D	1.00591	5.12e-127
FBgn0005671	Vha55	0.998655	1.08e-95
FBgn0026252	msk	0.998165	8.26e-152
FBgn0035630	CG10576	0.997765	1.43e-160
FBgn0003655	swa	0.993832	8.11e-183
FBgn0265575	yin	0.980909	8.17e-144
FBgn0010621	CCT5	0.980094	1.12e-160
FBgn0261278	grp	0.975655	3.84e-131
FBgn0286786	hoip	0.97556	4.08e-139
FBgn0087008	e(y)3	0.969423	2.66e-80
FBgn0032859	Arpc2	0.962194	1.71e-132
FBgn0003676	CCT1	0.96133	4.34e-143
FBgn0038968	CG12499	0.956409	3.41e-188
FBgn0031148	Cbs	0.955396	3.75e-168
FBgn0019938	RpI1	0.954734	1.87e-177
FBgn0002873	mud	0.953021	3.16e-153
FBgn0033741	CG8545	0.952724	9.33e-142
FBgn0037051	CG10565	0.950573	1.58e-111
FBgn0002638	Rcc1	0.943315	1.19e-110
FBgn0027329	CCT6	0.941961	2.71e-118
FBgn0016041	Tom40	0.940425	3.83e-108
FBgn0011481	Ssdp	0.937967	3.46e-76
FBgn0027084	LysRS	0.93639	4.27e-119
FBgn0010488	NAT1	0.929106	9.52e-71
FBgn0038746	Surf6	0.928077	2.82e-110
FBgn0264493	rdx	0.9263	4.62e-67
FBgn0030018	slpr	0.923176	2.2e-81
FBgn0283536	Vha13	0.916509	3.26e-103
FBgn0086912	mbm	0.915684	1.05e-109
FBgn0004363	porin	0.91319	1.24e-100
FBgn0003525	stg	0.913063	6.29e-131
FBgn0021800	Reph	0.908671	3.21e-111
FBgn0000319	Chc	0.907523	2.69e-73
FBgn0259745	wech	0.904194	4.51e-100
FBgn0261987	Pxt	0.898495	8.73e-148
FBgn0029879	APC7	0.893406	7.08e-177
FBgn0034390	CG15093	0.891475	3.7e-139
FBgn0263598	Vha68-2	0.889077	7.24e-102
FBgn0046214	vig2	0.884403	6.9e-101
FBgn0052473	CG32473	0.881963	8.77e-94
FBgn0003310	S	0.879835	8.32e-104
FBgn0036334	CG11267	0.872918	1e-85
FBgn0004598	Fur2	0.871895	3.47e-78
FBgn0020248	stet	0.863478	2.58e-133
FBgn0032919	CG9253	0.862744	1.86e-101
FBgn0037632	CCT7	0.860841	4.21e-132
FBgn0031008	CG8010	0.855756	4.59e-117
FBgn0004926	eIF2beta	0.854079	1.57e-101
FBgn0004828	His3.3B	0.85378	1.85e-77
FBgn0028743	Dhit	0.85198	8.77e-153
FBgn0052767	CG32767	0.849173	1.01e-55
FBgn0287720	Pen	0.848397	2.71e-129
FBgn0034021	CG8180	0.847323	1.97e-88
FBgn0032208	Ufd4	0.845974	2.85e-68
FBgn0016053	pgc	0.844991	7.69e-99
FBgn0037248	srl	0.842259	1.79e-84
FBgn0029133	REG	0.841203	8.08e-112
FBgn0033317	CG8635	0.837737	1.7e-92
FBgn0036111	Aps	0.836597	5.27e-67
FBgn0051363	Jupiter	0.834413	1.52e-83
FBgn0033631	Sod3	0.83276	1.47e-89
FBgn0035987	Cpsf5	0.83182	3.3e-121
FBgn0003189	r	0.828465	7.63e-135
FBgn0024177	zpg	0.824471	2.39e-152
FBgn0250848	26-29-p	0.823033	6.45e-61
FBgn0260743	GC1	0.815075	8.14e-99
FBgn0038099	CG7091	0.814676	6.26e-142
FBgn0264848	vih	0.81185	1.23e-86
FBgn0036043	Ae2	0.810349	2.01e-103
FBgn0003884	alphaTub84B	0.810012	9.04e-82
FBgn0033661	CG13185	0.809132	2.61e-105
FBgn0029755	Sas10	0.808678	1.25e-172
FBgn0259789	zld	0.806894	9.81e-109
FBgn0032198	eEF1delta	0.804084	8.86e-112
FBgn0034804	CG3831	0.802582	4.88e-122
FBgn0262736	Vha16-1	0.800149	8.3e-83
FBgn0020622	Pi3K21B	0.796011	2.34e-87
FBgn0000181	bic	0.794175	8.28e-84
FBgn0003023	otu	0.793372	5.78e-103
FBgn0003124	polo	0.792311	6.92e-97
FBgn0033351	AIMP1	0.792072	4.18e-101
FBgn0032050	CG13096	0.790858	1.94e-122
FBgn0035878	CG7182	0.788979	4.61e-103
FBgn0283535	Vha26	0.788113	8.81e-82
FBgn0003520	stau	0.787942	1.83e-73
FBgn0030486	Set2	0.784025	3.32e-88
FBgn0030869	Socs16D	0.781133	6.05e-80
FBgn0038275	CG3817	0.780661	2e-125
FBgn0010300	brat	0.779642	1.99e-75
FBgn0287825	Vha44	0.777732	3.78e-92
FBgn0002174	CG5504	0.777386	1.85e-83
FBgn0053181	CG33181	0.775338	4.36e-95
FBgn0263594	lost	0.771776	1.63e-90
FBgn0036124	CG7839	0.770064	1.53e-104
FBgn0286813	SRPK	0.76624	3.78e-58
FBgn0042092	CG13773	0.765499	1.12e-112
FBgn0034528	CG11180	0.763013	2.53e-75
FBgn0026259	eIF5B	0.760657	4.42e-85
FBgn0266557	kis	0.757236	5.67e-41
FBgn0042134	Capr	0.755554	2.91e-91
FBgn0030504	CG2691	0.753791	3.96e-102
FBgn0001078	ftz-f1	0.752561	3.22e-51
FBgn0023167	SmD3	0.749565	6.48e-68
FBgn0039302	Nup358	0.748765	5.85e-61
FBgn0038925	Cchl	0.747866	1.12e-64
FBgn0263987	spoon	0.744527	2.54e-68
FBgn0030672	CG9281	0.742535	6.75e-68
FBgn0022959	yps	0.74207	4.46e-65
FBgn0037810	sle	0.741595	9.06e-116
FBgn0020306	dom	0.736567	3.37e-50
FBgn0038989	CG6937	0.736154	4.26e-82
FBgn0037137	Nopp140	0.73589	1.61e-106
FBgn0000289	cg	0.735246	1.75e-59
FBgn0029979	mahe	0.734497	1.82e-75
FBgn0031126	Cyp6v1	0.734464	4.16e-61
FBgn0015527	peng	0.731573	2.64e-116
FBgn0005695	gcl	0.729943	3.05e-100
FBgn0010786	l(3)02640	0.728579	3.92e-65
FBgn0035423	eIF1	0.727929	2.32e-75
FBgn0035986	CG4022	0.726005	8.98e-86
FBgn0031030	Tao	0.725473	1.18e-51
FBgn0005694	Aef1	0.716401	1.21e-78
FBgn0002525	Lam	0.715314	6.48e-73
FBgn0263352	Unr	0.714685	4.08e-61
FBgn0266599	Hsc70-4	0.713672	5.24e-75
FBgn0283478	und	0.712963	2.63e-80
FBgn0285926	Imp	0.709325	2.87e-64
FBgn0030241	feo	0.706714	1.28e-89
FBgn0010278	Ssrp	0.703998	7.19e-94
FBgn0031040	CG14210	0.703926	3.76e-107
FBgn0037899	RpL24-like	0.703695	9.29e-63
FBgn0041164	armi	0.702765	2.43e-109
FBgn0015834	eIF3i	0.702368	7.91e-50
FBgn0052409	CG32409	0.701401	6.35e-94
FBgn0030321	CG1703	0.7001	3.97e-79
FBgn0027090	GlnRS	0.696671	1.98e-100
FBgn0027334	l(1)G0004	0.6959	1.61e-91
FBgn0262519	Mi-2	0.693146	2.08e-63
FBgn0028663	VhaM9.7-b	0.689256	3.39e-53
FBgn0040918	schlank	0.689251	4.45e-91
FBgn0002567	Rab32	0.686563	4.37e-81
FBgn0000251	cad	0.684635	7.4e-93
FBgn0014133	bif	0.681754	4.84e-78
FBgn0034879	Rrp4	0.681728	8.14e-139
FBgn0261397	didum	0.680856	1.96e-64
FBgn0003423	slgA	0.679052	1.46e-79
FBgn0001186	Hex-A	0.678874	1.22e-54
FBgn0030817	CG4991	0.677611	2.96e-70
FBgn0015218	eIF4E1	0.676522	2.7e-64
FBgn0030582	CG14411	0.675741	4.07e-69
FBgn0030330	Tango10	0.675155	8.83e-63
FBgn0034259	P32	0.67429	1.9e-88
FBgn0033473	CG12128	0.673688	2e-106
FBgn0051151	wge	0.67293	3.83e-55
FBgn0032925	CG9246	0.671356	4.32e-76
FBgn0259168	mnb	0.668068	4.21e-37
FBgn0038476	kuk	0.667519	7.99e-99
FBgn0037770	Art4	0.666673	1.78e-113
FBgn0266581	pit	0.664912	1.26e-80
FBgn0050499	Rpe	0.664149	1.63e-64
FBgn0023522	CG11596	0.663176	1.85e-125
FBgn0031392	AIF	0.662414	3.07e-80
FBgn0039055	Rassf	0.660528	1.7e-113
FBgn0041171	ago	0.660244	5.61e-52
FBgn0031453	Bacc	0.658375	5.76e-76
FBgn0026566	CG1307	0.656896	4.02e-65
FBgn0284256	bsf	0.656758	5.63e-98
FBgn0033507	CG12909	0.656566	2.71e-100
FBgn0037468	CG1943	0.655217	4.27e-73
FBgn0023143	Uba1	0.65384	3.29e-54
FBgn0285910	VhaAC39-1	0.651972	3.74e-84
FBgn0263396	sqd	0.649992	1.04e-62
FBgn0004432	Cyp1	0.648354	1.19e-61
FBgn0033459	CG12744	0.647415	2.37e-158
FBgn0000463	Dl	0.647309	2.46e-78
FBgn0284436	CCT8	0.646906	2.07e-96
FBgn0011763	Dp	0.64633	8.49e-76
FBgn0000566	Eip55E	0.646228	1.12e-118
FBgn0016131	Cdk4	0.64551	2.08e-94
FBgn0263773	fok	0.64446	1.43e-57
FBgn0046114	Gclm	0.644087	5.19e-51
FBgn0010926	l(3)07882	0.643209	2.02e-106
FBgn0028670	Vha100-2	0.642819	5.08e-65
FBgn0259834	out	0.642348	1.94e-89
FBgn0004795	retn	0.640543	5.74e-76
FBgn0022288	l(2)09851	0.639474	9.29e-74
FBgn0022213	Cse1	0.638839	1.25e-70
FBgn0000150	awd	0.638308	6.11e-109
FBgn0033917	SmydA-1	0.63827	8.36e-184
FBgn0025582	eIF3e	0.636047	6.1e-49
FBgn0035121	Tudor-SN	0.63457	5.41e-91
FBgn0036928	Tom20	0.633891	7.89e-75
FBgn0022981	rpk	0.632919	4.01e-95
FBgn0011818	oaf	0.632354	7.44e-63
FBgn0010339	128up	0.631478	6.89e-69
FBgn0030034	CG10555	0.631345	7.78e-66
FBgn0034073	CG8414	0.631071	4.58e-80
FBgn0050349	CG30349	0.63025	4.88e-125
FBgn0036574	elg1	0.628902	1.76e-68
FBgn0013954	Fkbp12	0.628157	6.31e-65
FBgn0032988	Tif-IA	0.626182	1.85e-64
FBgn0004856	Bx42	0.625543	5.41e-57
FBgn0263144	bin3	0.625221	3.61e-56
FBgn0023526	CG2865	0.624514	1.09e-40
FBgn0264492	CkIIalpha	0.621038	1.36e-56
FBgn0023528	CG2924	0.619966	2.54e-37
FBgn0028563	sut1	0.617573	2.15e-52
FBgn0029733	CG6927	0.616095	1.13e-97
FBgn0015568	alpha-Est1	0.615125	5.92e-82
FBgn0261479	nero	0.612831	8.97e-71
FBgn0003410	sina	0.612746	1.5e-44
FBgn0243511	psidin	0.612535	2.34e-66
FBgn0028554	x16	0.610952	5.57e-69
FBgn0031977	baf	0.609997	6.25e-59
FBgn0266101	CG44838	0.609408	1.57e-76
FBgn0038683	CG11779	0.609225	2.24e-70
FBgn0034734	CG4554	0.608775	1.08e-74
FBgn0011742	Arp2	0.608575	9.34e-57
FBgn0027948	msps	0.606012	8.98e-38
FBgn0032363	Dlg5	0.604055	1.18e-108
FBgn0042085	Bap170	0.60367	1.39e-63
FBgn0003862	trx	0.603657	4.68e-36
FBgn0027493	AdSS	0.603331	3.1e-57
FBgn0010328	woc	0.602928	1.29e-51
FBgn0040078	pont	0.602301	6.45e-90
FBgn0001978	stc	0.601945	1.45e-82
FBgn0039350	jigr1	0.601277	3.97e-74
FBgn0037624	CG8223	0.599098	6.66e-65
FBgn0037489	CG1234	0.598995	6.4e-93
FBgn0035959	CG4911	0.598864	3.62e-62
FBgn0003257	r-l	0.597658	2.66e-96
FBgn0032456	MRP	0.596802	2.06e-57
FBgn0036191	Sugb	0.596664	7.38e-97
FBgn0261618	larp	0.593325	6.09e-60
FBgn0030054	Caf1-180	0.591782	2.18e-50
FBgn0031149	Stt3A	0.590832	3.74e-57
FBgn0030834	CG8675	0.59083	7.77e-64
FBgn0025743	mbt	0.590685	1.24e-53
FBgn0025633	CG13366	0.590383	1.5e-90
FBgn0036754	CG5589	0.590054	2.68e-79
FBgn0032051	CG13097	0.589474	3.86e-115
FBgn0004656	fs(1)h	0.58899	3.96e-43
FBgn0038108	CG7518	0.587613	4.01e-51
FBgn0022764	Sin3A	0.586588	1.81e-31
FBgn0034817	Art7	0.586504	4.6e-97
FBgn0023215	Mnt	0.586463	1.87e-42
FBgn0037439	CG10286	0.58637	2.42e-100
FBgn0011638	La	0.583954	2.62e-53
FBgn0267821	da	0.583097	2.29e-32
FBgn0031896	CG4502	0.583048	5.33e-41
FBgn0033773	Mos	0.582877	6.09e-126
FBgn0036514	CG12301	0.581998	1.1e-83
FBgn0260399	gwl	0.581948	3.31e-113
FBgn0029157	ssh	0.581734	2.1e-63
FBgn0031090	Rab35	0.581679	5.07e-41
FBgn0033482	CG1371	0.580274	2.05e-43
FBgn0000719	fog	0.579752	3.25e-59
FBgn0037021	Pcif1	0.57957	2.99e-74
FBgn0004237	Hrb87F	0.579274	5.15e-39
FBgn0001085	fz	0.577584	4.38e-63
FBgn0010770	ppan	0.57627	9.7e-92
FBgn0038948	PSR	0.576226	2.18e-58
FBgn0033979	Cyp6a19	0.575541	5.01e-92
FBgn0287774	CG9143	0.574323	2.04e-100
FBgn0250874	ttm50	0.573396	8.73e-80
FBgn0037533	CD98hc	0.572274	1.1e-51
FBgn0026430	Grip84	0.571747	1.85e-84
FBgn0033349	CG8243	0.571045	8.28e-49
FBgn0034087	clu	0.568603	5.21e-65
FBgn0260960	Baldspot	0.567338	8.32e-45
FBgn0010741	Pfdn2	0.566104	3.1e-84
FBgn0037073	Tsr1	0.565979	2.14e-78
FBgn0261609	eIF2alpha	0.565864	3.07e-50
FBgn0035524	CG11583	0.56497	6.43e-78
FBgn0004049	yrt	0.563955	3.91e-43
FBgn0036927	Gabat	0.56366	1.78e-161
FBgn0261574	kug	0.56277	1.7e-55
FBgn0037779	CG12811	0.562404	9.21e-51
FBgn0024188	san	0.562337	4.83e-60
FBgn0039186	CG5746	0.561622	2.56e-55
FBgn0033688	Prp8	0.561258	4.54e-39
FBgn0030512	Nadsyn	0.561212	1.57e-34
FBgn0266580	Gp210	0.560998	2.48e-55
FBgn0250753	kra	0.560786	1.6e-46
FBgn0034118	Nup62	0.560437	4.59e-66
FBgn0035173	CG13907	0.56023	4.65e-54
FBgn0038585	Non3	0.558126	3.16e-80
FBgn0029152	Mkrn1	0.558047	6.36e-55
FBgn0010551	Phb2	0.556771	5.08e-52
FBgn0010497	dmGlut	0.556596	4.26e-83
FBgn0037203	slif	0.556544	1.62e-61
FBgn0052344	CG32344	0.556002	5.19e-97
FBgn0040227	eIF3d1	0.555878	5.74e-47
FBgn0013756	Mtor	0.555084	1.78e-36
FBgn0029737	CG6903	0.551032	9.54e-44
FBgn0037270	eIF3f1	0.550799	1.98e-36
FBgn0025637	SkpA	0.55019	1.08e-46
FBgn0029969	CG10932	0.54921	2.63e-53
FBgn0004924	Top1	0.548873	6.8e-47
FBgn0036298	nst	0.548616	1.53e-76
FBgn0027291	Idh3a	0.548429	5.59e-48
FBgn0039828	CG1542	0.548153	8.52e-79
FBgn0039233	CG7006	0.548007	2.05e-92
FBgn0030520	Pdcd4	0.546973	3.04e-33
FBgn0031381	Npc2a	0.546598	4.18e-58
FBgn0030720	CG8939	0.543677	6.25e-129
FBgn0026375	RhoGAPp190	0.541166	3.02e-37
FBgn0026147	TTLL4A	0.541122	1.73e-80
FBgn0036668	Zcchc7	0.540944	1.11e-50
FBgn0259685	crb	0.540936	3.35e-50
FBgn0024238	Fim	0.540532	6.02e-49
FBgn0034299	CG5757	0.540274	1.73e-106
FBgn0033988	pcs	0.539606	3.84e-50
FBgn0037834	Art1	0.539156	4.25e-77
FBgn0022985	qkr58E-2	0.537809	6.36e-67
FBgn0286516	aqz	0.537578	2.94e-51
FBgn0034853	Ice1	0.536574	6.88e-68
FBgn0260970	Ubr3	0.536025	2.24e-38
FBgn0052267	CG32267	0.535255	3.75e-54
FBgn0002031	l(2)37Cc	0.533985	8.95e-47
FBgn0027500	spd-2	0.533021	1.59e-82
FBgn0029996	UbcE2H	0.532858	1.81e-31
FBgn0284251	l(2)05287	0.532454	3.17e-64
FBgn0261530	nbs	0.530467	1.11e-72
FBgn0250786	Chd1	0.528006	2.82e-36
FBgn0029092	ced-6	0.526753	3.02e-30
FBgn0087013	Karybeta3	0.526456	8.34e-41
FBgn0283712	LIMK1	0.525525	1.26e-48
FBgn0086443	AsnRS	0.524674	2.88e-55
FBgn0027330	l(1)G0020	0.524043	2.96e-67
FBgn0034237	eIF3b	0.523196	2.73e-40
FBgn0040602	CG14545	0.522883	8.49e-67
FBgn0026418	Hsc70Cb	0.522342	3.28e-32
FBgn0029944	Dok	0.520317	7.42e-61
FBgn0284253	LeuRS	0.520293	3.65e-50
FBgn0266570	NO66	0.52026	8.95e-70
FBgn0030007	alpha-PheRS	0.519965	3.94e-66
FBgn0039936	Gyf	0.519712	4.87e-31
FBgn0266569	CG42259	0.5196	2.16e-72
FBgn0026316	Ubc10	0.518042	7.85e-70
FBgn0017429	CG5989	0.51711	2.7e-90
FBgn0036686	CG7728	0.516741	6.58e-58
FBgn0026317	Tsc1	0.516701	6.97e-48
FBgn0032646	mEFTs	0.516621	2.1e-41
FBgn0040207	kat80	0.516503	1.34e-71
FBgn0022023	eIF3h	0.516444	3.75e-48
FBgn0037024	tzn	0.516193	2.06e-52
FBgn0036004	Jarid2	0.515922	6.72e-29
FBgn0034793	asrij	0.515285	4.46e-57
FBgn0021995	Rs1	0.514897	7.86e-106
FBgn0262872	milt	0.514779	2.84e-32
FBgn0037249	eIF3a	0.514731	4.3e-49
FBgn0025335	Cpes	0.514705	5.75e-43
FBgn0043884	mask	0.51427	1.21e-25
FBgn0039120	Nup98-96	0.514224	3.18e-43
FBgn0030266	CG11122	0.514184	1.99e-36
FBgn0030366	Usp7	0.514113	9.97e-48
FBgn0036921	RhoGDI	0.513849	1.34e-42
FBgn0015622	Cnx99A	0.512105	3.56e-36
FBgn0261244	inaE	0.511846	2.36e-40
FBgn0038271	UQCR-C1	0.511656	9.21e-37
FBgn0039831	CG12054	0.510914	5.3e-35
FBgn0264389	opm	0.510803	1.37e-56
FBgn0030000	CG2260	0.510779	1.04e-75
FBgn0026083	tyf	0.510586	1.56e-29
FBgn0004698	Xpc	0.509301	1.65e-42
FBgn0039404	CG14543	0.509245	1.06e-58
FBgn0035153	ebd1	0.507792	6.12e-68
FBgn0266420	Ote	0.507477	1.46e-62
FBgn0028425	JhI-21	0.507408	5.1e-70
FBgn0015553	tos	0.507065	1.25e-81
FBgn0040346	CG3704	0.506536	1.64e-62
FBgn0262716	Arp3	0.506356	8.97e-60
FBgn0036018	CG3335	0.506019	3.91e-76
FBgn0014868	Ost48	0.505764	3.57e-38
FBgn0022097	Vha36-1	0.505214	1.4e-47
FBgn0040153	l(1)G0469	0.50426	8.1e-70
FBgn0033209	CG12107	0.503435	7.45e-50
FBgn0250823	gish	0.502735	2.23e-46
FBgn0004889	tws	0.500833	3.03e-47
FBgn0039182	CG5728	0.500472	1.13e-83
FBgn0037156	CG11523	0.499727	1.74e-78
FBgn0032620	CG12288	0.499189	2.71e-86
FBgn0036974	eRF1	0.498743	1.49e-41
FBgn0043456	Ndf	0.497632	8.05e-39
FBgn0037379	CG10979	0.496945	3.98e-62
FBgn0005617	msl-1	0.496584	8.24e-56
FBgn0004838	Hrb27C	0.496271	7.48e-67
FBgn0038145	Droj2	0.4961	1.2e-32
FBgn0034065	Rrp42	0.495941	1.73e-102
FBgn0020392	Nmt	0.494157	3.8e-49
FBgn0002778	mnd	0.493798	5.43e-53
FBgn0086251	del	0.493655	4.17e-85
FBgn0001220	Hsc70-5	0.492817	1.22e-72
FBgn0086355	Tpi	0.492595	3.73e-27
FBgn0000581	E(Pc)	0.490877	8.7e-28
FBgn0035421	nSMase	0.490795	3.42e-64
FBgn0267350	Pi4KIIIalpha	0.490712	1.05e-39
FBgn0038965	mats	0.490517	9.64e-40
FBgn0036460	CG5114	0.490365	1.49e-88
FBgn0011217	eff	0.488942	8.2e-28
FBgn0038805	TFAM	0.488912	9.99e-62
FBgn0029873	CG3918	0.488008	1.61e-55
FBgn0283494	Ak2	0.487571	2.11e-56
FBgn0035464	PIG-B	0.487373	2.17e-42
FBgn0037671	ATP6AP2	0.486459	4.37e-49
FBgn0263933	ebi	0.486446	3.82e-36
FBgn0036844	Mkp3	0.486216	2.02e-31
FBgn0033241	CG2915	0.483928	5.88e-55
FBgn0000140	asp	0.483299	1.7e-72
FBgn0005427	ewg	0.482381	3.56e-25
FBgn0262512	Vha14-1	0.482216	3.14e-44
FBgn0014877	Roe1	0.481986	5.57e-56
FBgn0004647	N	0.48194	2.75e-44
FBgn0030812	wcy	0.481656	8.8e-25
FBgn0030400	Pits	0.481067	6.59e-29
FBgn0263231	bel	0.480603	2.34e-40
FBgn0015789	Rab10	0.48027	6.1e-36
FBgn0039175	beta-PheRS	0.479352	4.71e-70
FBgn0036258	eIF3l	0.478894	1.79e-36
FBgn0039829	CG15561	0.478849	7.7e-83
FBgn0262515	VhaAC45	0.477302	6.86e-37
FBgn0011211	blw	0.476799	2.33e-70
FBgn0024329	Mekk1	0.476662	1.21e-43
FBgn0265003	koi	0.476385	3.02e-47
FBgn0031590	CG3702	0.475112	1.4e-35
FBgn0025626	CG4281	0.474853	1.19e-64
FBgn0024992	Spg7	0.473798	8.81e-60
FBgn0038146	CG9799	0.473714	4.7e-104
FBgn0029113	Uba2	0.472742	4.24e-52
FBgn0039240	CG3744	0.47194	8.78e-37
FBgn0011715	Snr1	0.47121	4.04e-45
FBgn0266000	CG44774	0.470241	1.65e-29
FBgn0029148	NHP2	0.469343	2.42e-59
FBgn0000259	CkIIbeta	0.469028	2.82e-30
FBgn0264495	gpp	0.468835	3.57e-21
FBgn0004867	RpS2	0.46819	8.03e-91
FBgn0020412	JIL-1	0.466872	1.02e-20
FBgn0015379	dod	0.466459	2.2e-47
FBgn0000228	Bsg25D	0.465739	2.34e-42
FBgn0000996	dup	0.465043	3.33e-55
FBgn0034313	CG5726	0.465021	5.15e-70
FBgn0003205	Ras85D	0.464849	2.05e-29
FBgn0020496	CtBP	0.464337	7.41e-23
FBgn0035425	CG17746	0.462602	3.14e-59
FBgn0005674	GluProRS	0.461336	7.9e-59
FBgn0041588	eIF2D	0.460473	1.93e-55
FBgn0260962	pic	0.456729	1.25e-57
FBgn0015278	Pi3K68D	0.456305	3.24e-29
FBgn0262734	eIF4H1	0.455968	1.57e-27
FBgn0038787	CG4360	0.455361	9.68e-54
FBgn0032170	CG4658	0.454735	5.48e-27
FBgn0001098	Gdh	0.454538	8.51e-46
FBgn0031663	CG8891	0.453704	2.45e-51
FBgn0263108	BtbVII	0.453577	2.31e-30
FBgn0021761	Nup154	0.453191	3.26e-72
FBgn0052654	Sec16	0.452246	1.44e-34
FBgn0039634	alpha-Man-Ib	0.451752	1.64e-50
FBgn0029801	CG15771	0.451429	6.83e-23
FBgn0035237	CG13917	0.450689	1.75e-21
FBgn0016672	Ipp	0.450575	2.34e-60
FBgn0003028	ovo	0.450041	4.93e-37
FBgn0261710	nocte	0.449935	2.15e-23
FBgn0032191	Snx17	0.448877	2.69e-37
FBgn0039869	CG1890	0.448242	7.89e-58
FBgn0026400	Noa36	0.446059	1.58e-42
FBgn0283657	Tlk	0.445815	3.53e-20
FBgn0027615	OXA1L	0.444971	2.79e-42
FBgn0034025	Pgant1	0.444841	3.16e-51
FBgn0038191	CG9925	0.444076	8.58e-81
FBgn0029893	CG14442	0.442915	5.34e-26
FBgn0030878	CG6769	0.442143	2.54e-56
FBgn0032916	CG9257	0.441816	5.72e-66
FBgn0019637	Atu	0.438823	4.18e-45
FBgn0029997	CG2258	0.438281	6.66e-45
FBgn0263605	l(3)72Dn	0.437681	3.3e-73
FBgn0036735	Edc3	0.437245	1.2e-39
FBgn0262560	wcd	0.437136	1.89e-64
FBgn0038473	Ns1	0.437065	9.83e-64
FBgn0038467	AdSL	0.436511	1.57e-87
FBgn0032886	CG9328	0.436142	1.65e-41
FBgn0041210	HDAC4	0.435736	1.56e-31
FBgn0039163	CG5515	0.434578	3.46e-44
FBgn0034243	Ns2	0.433142	1.13e-50
FBgn0038313	CG4338	0.432753	1.19e-48
FBgn0023508	Ocrl	0.432709	3.46e-40
FBgn0004556	Dbp73D	0.432661	1.76e-89
FBgn0001215	Hrb98DE	0.431683	1.26e-23
FBgn0033264	Nup50	0.431516	1.99e-64
FBgn0037135	CG7414	0.43119	3.51e-45
FBgn0028331	l(1)G0289	0.431172	5e-26
FBgn0039633	CG11873	0.430274	4.53e-25
FBgn0035205	Ctr9	0.429779	2.68e-46
FBgn0033929	Tfb1	0.428493	4.56e-41
FBgn0023170	RpL39	0.428345	3.35e-39
FBgn0000447	Dhod	0.42721	1.68e-50
FBgn0030061	CG1785	0.426605	8.24e-50
FBgn0020224	Cbl	0.426381	1.02e-39
FBgn0030090	fend	0.425955	2.86e-52
FBgn0020309	crol	0.425876	1.57e-22
FBgn0027086	IleRS	0.424933	2.12e-66
FBgn0031057	Ubqn	0.424624	3.04e-23
FBgn0010282	TfIIFalpha	0.422606	2.73e-39
FBgn0001994	crp	0.420289	2.04e-22
FBgn0035397	PAN3	0.418862	4.65e-26
FBgn0013432	bcn92	0.418349	6.92e-45
FBgn0261885	osa	0.417692	1.52e-22
FBgn0039528	dsd	0.416396	3.49e-29
FBgn0029941	CG1677	0.41466	1.18e-20
FBgn0032346	Csl4	0.4143	1.26e-74
FBgn0030320	CG2247	0.413031	1.81e-29
FBgn0010292	bys	0.412867	5.42e-64
FBgn0030432	CG4404	0.40999	6.88e-34
FBgn0030611	CG15027	0.409498	1.61e-66
FBgn0011586	e(r)	0.408922	2.75e-51
FBgn0283500	Sac1	0.407065	7.44e-46
FBgn0030552	mRpL38	0.407016	2.9e-64
FBgn0013765	cnn	0.407014	1.51e-31
FBgn0000017	Abl	0.40529	1.35e-32
FBgn0052066	CG32066	0.404751	6.21e-38
FBgn0038407	CG6126	0.404319	1.26e-27
FBgn0263112	Mitf	0.404121	5.64e-38
FBgn0030365	Tango4	0.403282	1.05e-38
FBgn0029687	Vap33	0.402179	1.68e-22
FBgn0010397	LamC	0.401878	3.59e-31
FBgn0034641	mahj	0.398687	5.62e-49
FBgn0039790	CG2246	0.395451	3.42e-39
FBgn0017550	Rga	0.394293	3.02e-32
FBgn0027779	VhaSFD	0.390984	6.07e-26
FBgn0017448	CG2187	0.38774	3.46e-62
FBgn0038722	Nup58	0.387188	1.24e-48
FBgn0036152	CG6175	0.387178	3.82e-40
FBgn0284246	l(2)k09848	0.386906	1.89e-48
FBgn0024362	Naa30A	0.385825	4.04e-41
FBgn0034792	YME1L	0.385388	3.9e-31
FBgn0039830	ATPsynC	0.384251	2.92e-46
FBgn0261854	aPKC	0.383578	2.98e-23
FBgn0037445	CG9727	0.381868	8.25e-32
FBgn0051342	CG31342	0.377001	9.72e-58
FBgn0036515	AIMP2	0.375565	8.41e-38
FBgn0035639	kri	0.373919	6.88e-36
FBgn0029903	pod1	0.370854	9.15e-29
FBgn0004587	B52	0.370079	3.18e-19
FBgn0030890	CG7536	0.363335	2.8e-34
FBgn0027515	CG7115	0.363195	2.48e-27
FBgn0039929	CG11076	0.356393	1.28e-42
FBgn0037874	Tctp	0.355135	2.02e-31
FBgn0263863	mRpL45	0.354556	2.28e-28
FBgn0262527	nsl1	0.351664	2.87e-12
FBgn0002593	RpLP1	0.347528	1.45e-70
FBgn0004373	fwd	0.346926	1.47e-20
FBgn0033879	Echs1	0.340912	2.39e-38

## Sheet: Cluster_8
FlyBase Id	Gene	avg_logFC	minimump_p_val
FBgn0029167	Hml	2.80795	0
FBgn0004449	Ten-m	2.80474	2.08e-280
FBgn0003137	Ppn	2.70171	0
FBgn0003165	pum	2.07239	4.07e-112
FBgn0040752	Prosap	1.9628	3.12e-149
FBgn0000299	Col4a1	1.88619	2.61e-150
FBgn0034761	CG4250	1.86995	1.14e-197
FBgn0011828	Pxn	1.86815	0
FBgn0033949	Had2	1.813	3.82e-252
FBgn0052423	shep	1.78994	5.2e-113
FBgn0010113	hdc	1.76565	2.83e-135
FBgn0004606	zfh1	1.72781	6.79e-177
FBgn0030362	regucalcin	1.65309	2.1e-173
FBgn0016075	vkg	1.64257	2.67e-155
FBgn0025885	Inos	1.58992	1.12e-204
FBgn0014033	Sr-CI	1.57679	4.78e-260
FBgn0033777	CG17574	1.57279	2.25e-128
FBgn0033261	udd	1.56317	1.06e-92
FBgn0261800	LanB1	1.54758	6.66e-174
FBgn0030955	CG6891	1.54716	2.73e-129
FBgn0029824	CG3726	1.53244	5.61e-86
FBgn0014163	fax	1.52812	3.72e-104
FBgn0011666	msi	1.51127	1.29e-136
FBgn0031261	nAChRbeta3	1.50116	2.72e-251
FBgn0259735	mtgo	1.45756	7.07e-78
FBgn0003475	spir	1.45621	2.78e-132
FBgn0002526	LanA	1.45566	4.59e-159
FBgn0004198	ct	1.45411	6.06e-134
FBgn0035499	Chd64	1.4502	1.06e-107
FBgn0030334	Karl	1.44087	4.75e-290
FBgn0003118	pnt	1.43338	6.89e-176
FBgn0045823	vsg	1.41251	1.95e-89
FBgn0032006	Pvr	1.40492	7.07e-138
FBgn0040765	luna	1.33107	3.82e-90
FBgn0015924	crq	1.32322	2.21e-90
FBgn0014388	sty	1.32252	2.5e-93
FBgn0010434	cora	1.32154	1.65e-115
FBgn0003963	ush	1.30658	2.09e-175
FBgn0033438	Mmp2	1.30239	5.02e-235
FBgn0029147	NtR	1.27558	4.75e-193
FBgn0003507	srp	1.23938	5.14e-92
FBgn0285955	cv-c	1.2311	6.03e-76
FBgn0010909	msn	1.21687	9.87e-59
FBgn0011672	Mvl	1.21613	2.17e-112
FBgn0028542	NimB4	1.21227	1.53e-175
FBgn0027594	drpr	1.20798	1.2e-63
FBgn0040099	lectin-28C	1.20717	6.15e-137
FBgn0284221	Sema5c	1.20137	3.5e-96
FBgn0026562	SPARC	1.19945	1.66e-84
FBgn0003117	pnr	1.18877	5.22e-202
FBgn0264895	RapGAP1	1.17367	1.25e-70
FBgn0000083	AnxB9	1.15663	1.04e-67
FBgn0014011	Rac2	1.15392	6.99e-65
FBgn0035533	Cip4	1.15237	7.83e-62
FBgn0030052	CG12065	1.15148	1.67e-103
FBgn0052594	be	1.13153	5.24e-74
FBgn0259896	NimC1	1.12363	3.38e-215
FBgn0043070	MESK2	1.12345	1.35e-60
FBgn0000043	Act42A	1.12024	1.45e-117
FBgn0259984	kuz	1.11592	2.8e-63
FBgn0000578	ena	1.11068	7.06e-104
FBgn0031313	CG5080	1.10939	1.46e-62
FBgn0041629	Hexo2	1.10492	4.69e-86
FBgn0036144	GlcAT-P	1.10131	5.5e-161
FBgn0041605	cpx	1.08406	3.82e-99
FBgn0263995	cpo	1.08142	6.36e-85
FBgn0264490	Eip93F	1.08018	1.1e-82
FBgn0051145	CG31145	1.07701	1.28e-84
FBgn0032694	MESR3	1.07489	3.86e-125
FBgn0264078	Flo2	1.06534	3.88e-74
FBgn0029881	pigs	1.06357	6.8e-54
FBgn0262123	l(2)41Ab	1.05567	8.24e-73
FBgn0261461	RhoGAP18B	1.04694	2.27e-70
FBgn0261628	CG42711	1.03883	1.01e-155
FBgn0051363	Jupiter	1.03117	1.21e-90
FBgn0030309	CG1572	1.01891	2.15e-102
FBgn0040102	lectin-24Db	1.01602	7.69e-169
FBgn0267033	mamo	1.01597	7.16e-72
FBgn0050463	Pgant9	1.0076	7.85e-96
FBgn0265413	CG44325	0.986971	4.39e-88
FBgn0016930	Dyrk2	0.985193	1.39e-72
FBgn0243514	eater	0.984168	8.15e-162
FBgn0262160	CG9932	0.983663	2.54e-62
FBgn0004456	mew	0.980999	7.52e-69
FBgn0259481	Mob2	0.978491	8.52e-43
FBgn0034985	CG3328	0.976997	1.81e-127
FBgn0036518	RhoGAP71E	0.973678	2.26e-59
FBgn0051637	CG31637	0.969731	3.39e-70
FBgn0031285	CG3662	0.960624	3.62e-49
FBgn0011260	Sema2a	0.95187	9.3e-104
FBgn0261793	Trf2	0.920357	1.84e-53
FBgn0002932	neur	0.916069	7.5e-70
FBgn0001404	egh	0.909651	2.23e-43
FBgn0085443	spri	0.904708	7.05e-33
FBgn0013718	nuf	0.897844	6.46e-34
FBgn0265991	Zasp52	0.895535	2.68e-62
FBgn0034083	lbk	0.893545	7.07e-55
FBgn0050089	CG30089	0.876325	6.69e-83
FBgn0028550	Atf3	0.872324	9.04e-73
FBgn0035983	CG4080	0.864894	3.74e-54
FBgn0050115	GEFmeso	0.860547	2.31e-62
FBgn0000719	fog	0.858585	1.04e-63
FBgn0266758	Esyt2	0.850582	3.98e-53
FBgn0024989	CG3777	0.847015	1.39e-132
FBgn0000042	Act5C	0.845024	5.54e-66
FBgn0021764	sdk	0.841974	4.95e-68
FBgn0031381	Npc2a	0.83422	2.43e-34
FBgn0040398	CG14629	0.821311	7.09e-38
FBgn0022710	Ac13E	0.821292	4.8e-32
FBgn0035623	mthl2	0.820376	9.38e-151
FBgn0036576	CG5151	0.818931	1e-34
FBgn0033212	LRR	0.803458	6.12e-43
FBgn0052091	CG32091	0.802019	5.99e-103
FBgn0032731	Swip-1	0.794482	5.94e-43
FBgn0263102	psq	0.785987	2.34e-26
FBgn0003256	rl	0.782501	5.32e-33
FBgn0283680	IP3K2	0.778796	2.71e-32
FBgn0086686	l(3)L1231	0.772412	9.39e-40
FBgn0286516	aqz	0.771657	1.92e-63
FBgn0016059	Sema1b	0.769456	3.41e-38
FBgn0034443	cer	0.767416	1.62e-21
FBgn0015286	Rala	0.757976	1.33e-30
FBgn0010877	l(3)05822	0.757084	1.33e-36
FBgn0010247	Parp	0.745583	1.54e-26
FBgn0032036	CG13384	0.742544	4.99e-45
FBgn0025726	unc-13	0.742373	2.99e-38
FBgn0053100	eIF4EHP	0.731631	4.46e-30
FBgn0027932	Akap200	0.728469	7.96e-36
FBgn0051092	LpR2	0.727654	5.75e-58
FBgn0261822	Bsg	0.727593	6.48e-29
FBgn0030521	CtsB	0.725598	6.82e-25
FBgn0033889	CG6701	0.720483	2.8e-34
FBgn0000017	Abl	0.713524	1.49e-29
FBgn0013733	shot	0.709846	7.84e-38
FBgn0011661	Moe	0.699745	1.04e-33
FBgn0000163	baz	0.694733	4.53e-42
FBgn0037228	CG1092	0.694295	1.58e-57
FBgn0040319	Gclc	0.689882	2.22e-17
FBgn0267795	Frl	0.688663	5.29e-23
FBgn0004657	mys	0.680267	5.1e-24
FBgn0028331	l(1)G0289	0.67699	5.08e-28
FBgn0013770	Cp1	0.672588	4.78e-37
FBgn0264270	Sxl	0.671251	1.04e-16
FBgn0024804	Dbp80	0.668604	5.3e-20
FBgn0000308	chic	0.668491	3.31e-26
FBgn0016797	fz2	0.656401	1.57e-22
FBgn0038826	Syp	0.638841	4.09e-30
FBgn0263929	jvl	0.638401	1.16e-14
FBgn0025682	scf	0.626611	2.93e-30
FBgn0265434	zip	0.618508	1.78e-26
FBgn0000711	flw	0.612871	5.35e-28
FBgn0036891	CG9372	0.609317	1.78e-15
FBgn0029507	Tsp42Ed	0.60758	3.51e-15
FBgn0032456	MRP	0.60735	1.88e-14
FBgn0085360	CG34331	0.603901	9.38e-21
FBgn0085638	CG41378	0.601364	9.66e-18
FBgn0015221	Fer2LCH	0.595018	9.4e-20
FBgn0262738	norpA	0.591596	1.09e-18
FBgn0004876	cdi	0.589423	9.36e-20
FBgn0016693	Past1	0.587627	2.35e-18
FBgn0034091	mrj	0.583758	3.45e-22
FBgn0263395	hppy	0.564835	3.23e-15
FBgn0035142	Hipk	0.558856	1.51e-14
FBgn0001297	kay	0.548766	4.16e-15
FBgn0260442	rhea	0.535662	3.59e-16
FBgn0042135	Gdap2	0.535398	3.2e-17
FBgn0035625	Blimp-1	0.528566	2.46e-13
FBgn0027066	Eb1	0.528071	6.53e-21
FBgn0285917	sbb	0.526464	4.22e-15
FBgn0283521	lola	0.523257	1.04e-18
FBgn0034345	CG5174	0.523154	6.74e-13
FBgn0029506	Tsp42Ee	0.521393	1.59e-19
FBgn0262739	AGO1	0.520925	2.02e-12
FBgn0040395	Unc-76	0.519167	2.88e-25
FBgn0262736	Vha16-1	0.517684	5.38e-24
FBgn0260798	Gprk1	0.516903	6.18e-13
FBgn0003209	raw	0.514675	3.85e-16
FBgn0000097	aop	0.51072	1.05e-13
FBgn0266696	Svil	0.509232	5.86e-12
FBgn0262127	kibra	0.505093	2.52e-11
FBgn0035020	CG13585	0.504829	2.43e-14
FBgn0034398	CG15098	0.498388	3.76e-11
FBgn0025741	PlexA	0.498035	1.37e-13
FBgn0000416	Sap-r	0.497729	7.84e-14
FBgn0263993	CG43736	0.494256	4.5e-11
FBgn0030412	Tomosyn	0.492827	2.95e-05
FBgn0033313	Cirl	0.49108	1.58e-07
FBgn0037705	mura	0.481609	4.14e-09
FBgn0265194	Trpm	0.476476	8.55e-10
FBgn0003392	shi	0.476451	2.65e-09
FBgn0014020	Rho1	0.473186	1.81e-20
FBgn0035976	PGRP-LC	0.472969	3.08e-27
FBgn0000567	Eip74EF	0.472155	1.25e-09
FBgn0262124	uex	0.470965	4.17e-10
FBgn0010341	Cdc42	0.456026	9.47e-09
FBgn0250823	gish	0.454853	3.58e-20
FBgn0003870	ttk	0.448273	4.31e-10
FBgn0005640	Eip63E	0.441185	3.39e-10
FBgn0020414	Idgf3	0.439954	1.42e-14
FBgn0058263	MFS17	0.437134	6.02e-11
FBgn0086779	step	0.436293	4.68e-13
FBgn0035444	CG12012	0.424885	4e-09
FBgn0265974	ttv	0.419551	2.69e-08
FBgn0001105	Gbeta13F	0.410037	2.85e-14
FBgn0003345	sd	0.393221	5.54e-10
FBgn0003660	Syb	0.371595	5.25e-08
FBgn0038535	alt	0.365618	2.39e-11
FBgn0286781	cass	0.333671	1.44e-06

[truncated: 10 more sheets: Cluster_9, Cluster_10, Cluster_11, Cluster_12, Cluster_13, Cluster_14, Cluster_15, Cluster_16, Cluster_17, Cluster_18]
